# Supplementary material for: Crystal structure of meso-3,3′-(1,4-phenyl­ene)bis­(2-phenyl-2,3,5,6-tetra­hydro-4H-1,3-thia­zin-4-one)
Source: Acta Crystallogr E Crystallogr Commun. 2018 Sep 28;74(Pt 10):1497–9. doi: 10.1107/S2056989018013397 (PMC6176446; doi:10.1107/S2056989018013397)
Supplement: Supplementary file 1 [file e-74-01497-sup1.cif]

##############################################################################
#                                                                            #
# This CIF contains the data in a paper accepted for publication in          #
# Acta Crystallographica Section E. It conforms to the requirements of       #
# Notes for Authors for Acta Crystallographica Section E, and has been       #
# peer reviewed under the auspices of the IUCr Commission on Journals.       #
#                                                                            #
# Full details of the Crystallographic Information File format               #
# are given in the paper "The Crystallographic Information File (CIF):       #
# a New Standard Archive File for Crystallography" by S. R. Hall, F. H.      #
# Allen and I. D. Brown [Acta Cryst. (1991), A47, 655-685].                  #
#                                                                            #
# The current version of the core CIF dictionary is obtainable from          #
# ftp://ftp.iucr.org/pub/cif_core.dic.                                       #
#                                                                            #
# Software is freely available for graphical display of the structure(s)     #
# in this CIF. For information consult the CIF software page                 #
# http://www.iucr.org/resources/cif/software.                                #
#                                                                            #
# This file may be used for bona fide research purposes within the           #
# scientific community so long as proper attribution is given to the journal # 
# article from which it was obtained.                                        #
#                                                                            #
##############################################################################
data_I
_audit_creation_method
;
Olex2 1.2
(compiled 2017.08.10 svn.r3458 for OlexSys, GUI svn.r5381)
;
_journal_date_recd_electronic     2018-09-03
_journal_date_accepted     2018-09-19
_journal_name_full     'Acta Crystallographica, Section E'
_journal_year     2018
_journal_volume     74
_journal_issue     10
_journal_page_first     1497
_journal_page_last     1499
_journal_paper_category     GO
_journal_paper_doi     10.1107/S2056989018013397
_journal_coeditor_code     HB7772
_publ_contact_author_name     'Lee J. Silverberg'
_publ_contact_author_address
;
Pennsylvania State University, Schuylkill Campus
200 University Drive
Schuylkill Haven, PA 17972
USA
;
_publ_contact_author_email     'ljs43@psu.edu'
_publ_contact_author_fax     '+1 570 385 6105'
_publ_contact_author_phone     '+1 570 385 6051'
_publ_section_title
;\
Crystal structure of
<i>meso</i>-3,3'-(1,4-phenylene)bis(2-phenyl-2,3,5,6-tetrahydro-4<i>H</i>-1,\
3-thiazin-4-one)
;
_publ_section_title_footnote     .
loop_
    _publ_author_name
    _publ_author_footnote
    _publ_author_address
    'Yennawar, Hemant P.' .
;
Department of Biochemistry and Molecular Biology,
Pennsylvania State University
University Park PA 16802 USA
;
    'Moyer, Quentin J.' .
;
Pennsylvania State University, Schuylkill Campus
200 University Drive
Schuylkill Haven, PA 17972
USA
;
    'Silverberg, Lee J.' .
;
Pennsylvania State University, Schuylkill Campus
200 University Drive
Schuylkill Haven, PA 17972
USA
;
_publ_section_synopsis
;
The complete molecule of the title phenylene-bridged bis-heterocycle, a
<i>meso</i> compound, is generated by a crystallographic centre of symmetry.
;
_chemical_name_systematic
;\
<i>meso</i>-3,3'-(1,4-Phenylene)bis(2-phenyl-2,3,5,6-tetrahydro-4<i>H</i>-1,\
3-thiazin-4-one)
;
_chemical_name_common     ?
_chemical_formula_moiety     'C26 H24 N2 O2 S2'
_chemical_formula_sum     'C26 H24 N2 O2 S2'
_chemical_formula_iupac     'C26 H24 N2 O2 S2'
_chemical_formula_weight     460.59
_chemical_melting_point     ?
_space_group_crystal_system     monoclinic
_space_group_name_H-M_alt     'P 21/c'
_space_group_name_Hall     '-P 2ybc'
loop_
    _space_group_symop_id
    _space_group_symop_operation_xyz
    1 'x, y, z'
    2 '-x, y+1/2, -z+1/2'
    3 '-x, -y, -z'
    4 'x, -y-1/2, z-1/2'
_cell_length_a     7.080(2)
_cell_length_b     13.017(4)
_cell_length_c     12.093(3)
_cell_angle_alpha     90.00
_cell_angle_beta     98.289(6)
_cell_angle_gamma     90.00
_cell_volume     1102.9(5)
_cell_formula_units_Z     2
_cell_measurement_reflns_used     1747
_cell_measurement_theta_min     2.309
_cell_measurement_theta_max     26.152
_cell_measurement_temperature     298(2)
_exptl_crystal_description     'block'
_exptl_crystal_colour     'colorless'
_exptl_crystal_size_max     0.15
_exptl_crystal_size_mid     0.06
_exptl_crystal_size_min     0.05
_exptl_crystal_density_diffrn     1.387
_exptl_crystal_density_meas     .
_exptl_crystal_density_method     'not measured'
_exptl_crystal_F_000     484
_exptl_absorpt_coefficient_mu     0.269
_exptl_absorpt_correction_type     multi-scan
_exptl_absorpt_process_details
;
(SADABS; Bruker, 20014)
;
_exptl_absorpt_correction_T_min     0.857198
_exptl_absorpt_correction_T_max     0.9
_exptl_special_details
;
 The data collection nominally covered a full sphere of reciprocal space by
 a combination of 4 sets of \w scans each set at different \f and/or
 2\q angles and each scan (10 s exposure) covering -0.300\% degrees in \w.
 The crystal to detector distance was 5.82 cm.
 SADABS V2.05 (BRUKER, 2001) was used for absorption correction.
R(int) was 0.0303 before and 0.0175 after correction.
The Ratio of minimum to maximum transmission is 0.8572.
The \l/2 correction factor is 0.0015.
;
_diffrn_ambient_temperature     298(2)
_diffrn_source     'fine-focus sealed tube'
_diffrn_source_power     1.5
_diffrn_source_voltage     50.0
_diffrn_source_current     30.0
_diffrn_radiation_type     MoK\a
_diffrn_radiation_wavelength     0.71073
_diffrn_radiation_monochromator     'graphite'
_diffrn_measurement_device_type     'Bruker SMART CCD area detector'
_diffrn_measurement_method     'phi and omega scans'
_diffrn_detector_area_resol_mean     ?
_diffrn_reflns_number     7575
_diffrn_reflns_av_R_equivalents     0.0228
_diffrn_reflns_av_unetI/netI     0.0310
_diffrn_reflns_theta_min     2.31
_diffrn_reflns_theta_max     28.36
_diffrn_reflns_theta_full     28.36
_diffrn_measured_fraction_theta_max     0.996
_diffrn_measured_fraction_theta_full     0.996
_diffrn_reflns_limit_h_min     -9
_diffrn_reflns_limit_h_max     9
_diffrn_reflns_limit_k_min     -16
_diffrn_reflns_limit_k_max     17
_diffrn_reflns_limit_l_min     -16
_diffrn_reflns_limit_l_max     12
_refine_special_details
;
 Refinement of F^2^ against ALL reflections.  The weighted R-factor wR and
 goodness of fit S are based on F^2^, conventional R-factors R are based
 on F, with F set to zero for negative F^2^. The threshold expression of
 F^2^ > 2sigma(F^2^) is used only for calculating R-factors(gt) etc. and is
 not relevant to the choice of reflections for refinement.  R-factors based
 on F^2^ are statistically about twice as large as those based on F, and R-
 factors based on ALL data will be even larger.
;
_reflns_number_total     2757
_reflns_number_gt     2055
_reflns_threshold_expression     I>2\s(I)
_refine_ls_structure_factor_coef     Fsqd
_refine_ls_matrix_type     full
_refine_ls_R_factor_all     0.0761
_refine_ls_R_factor_gt     0.0560
_refine_ls_wR_factor_gt     0.1380
_refine_ls_wR_factor_ref     0.1485
_refine_ls_goodness_of_fit_ref     1.018
_refine_ls_restrained_S_all     1.018
_refine_ls_number_reflns     2757
_refine_ls_number_parameters     145
_refine_ls_number_restraints     0
_refine_ls_hydrogen_treatment     constr
_refine_ls_weighting_scheme     calc
_refine_ls_weighting_details
         'calc w=1/[\s^2^(Fo^2^)+(0.0717P)^2^+0.4464P] where P=(Fo^2^+2Fc^2^)/3'
_atom_sites_solution_hydrogens     geom
_atom_sites_solution_primary     direct
_atom_sites_solution_secondary     difmap
_refine_ls_shift/su_max     0.000
_refine_ls_shift/su_mean     0.000
_refine_diff_density_max     0.287
_refine_diff_density_min     -0.210
_refine_ls_extinction_method     none
_refine_ls_extinction_coef     ?
loop_
    _atom_type_symbol
    _atom_type_description
    _atom_type_scat_dispersion_real
    _atom_type_scat_dispersion_imag
    _atom_type_scat_source
    'C' 'C' 0.0033 0.0016
                         'International Tables Vol C Tables 4.2.6.8 and 6.1.1.4'
    'H' 'H' 0.0000 0.0000
                         'International Tables Vol C Tables 4.2.6.8 and 6.1.1.4'
    'N' 'N' 0.0061 0.0033
                         'International Tables Vol C Tables 4.2.6.8 and 6.1.1.4'
    'O' 'O' 0.0106 0.0060
                         'International Tables Vol C Tables 4.2.6.8 and 6.1.1.4'
    'S' 'S' 0.1246 0.1234
                         'International Tables Vol C Tables 4.2.6.8 and 6.1.1.4'
_computing_data_collection
;
SMART  (Bruker, 2001)
;
_computing_cell_refinement
;
SAINT  (Bruker, 2001)
;
_computing_data_reduction
;
SAINT  (Bruker, 2001)
;
_computing_structure_solution
;
SHELXS (Sheldrick, 2008)
;
_computing_structure_refinement
;
SHELXL (Sheldrick, 2008)
;
_computing_molecular_graphics
;
<i>OLEX2</i> (Dolomanov <i>et al.</i>,  2009)
;
_computing_publication_material
;
<i>OLEX2</i> (Dolomanov <i>et al.</i>,  2009)
;
loop_
    _atom_site_type_symbol
    _atom_site_label
    _atom_site_fract_x
    _atom_site_fract_y
    _atom_site_fract_z
    _atom_site_U_iso_or_equiv
    _atom_site_adp_type
    _atom_site_calc_flag
    _atom_site_occupancy
    _atom_site_disorder_assembly
    _atom_site_disorder_group
    C C1 0.9688(3) 0.29893(15) 0.21227(18) 0.0388(5) Uani d 1 . .
    H H1 1.0585 0.2852 0.1594 0.047 Uiso calc 1 . .
    C C2 0.6918(3) 0.41602(17) 0.20879(17) 0.0392(5) Uani d 1 . .
    C C3 0.5997(4) 0.3422(2) 0.2815(2) 0.0588(7) Uani d 1 . .
    H H3A 0.5923 0.3776 0.3514 0.071 Uiso calc 1 . .
    H H3B 0.4694 0.3322 0.2457 0.071 Uiso calc 1 . .
    C C4 0.6802(4) 0.2374(2) 0.3114(2) 0.0601(7) Uani d 1 . .
    H H4A 0.5760 0.1906 0.3187 0.072 Uiso calc 1 . .
    H H4B 0.7608 0.2410 0.3833 0.072 Uiso calc 1 . .
    C C5 1.0882(3) 0.31690(16) 0.32526(18) 0.0387(5) Uani d 1 . .
    C C6 1.1926(3) 0.2367(2) 0.3796(2) 0.0523(6) Uani d 1 . .
    H H6 1.1855 0.1714 0.3480 0.063 Uiso calc 1 . .
    C C7 1.3066(3) 0.2534(3) 0.4800(2) 0.0654(8) Uani d 1 . .
    H H7 1.3765 0.1993 0.5156 0.078 Uiso calc 1 . .
    C C8 1.3185(4) 0.3491(3) 0.5283(2) 0.0739(9) Uani d 1 . .
    H H8 1.3950 0.3597 0.5965 0.089 Uiso calc 1 . .
    C C9 1.2166(4) 0.4288(3) 0.4751(2) 0.0675(8) Uani d 1 . .
    H H9 1.2248 0.4939 0.5069 0.081 Uiso calc 1 . .
    C C10 1.1016(3) 0.4123(2) 0.37427(19) 0.0502(6) Uani d 1 . .
    H H10 1.0321 0.4668 0.3390 0.060 Uiso calc 1 . .
    C C11 0.9278(3) 0.44770(14) 0.08461(15) 0.0317(4) Uani d 1 . .
    C C12 1.1198(3) 0.47343(16) 0.09557(16) 0.0350(4) Uani d 1 . .
    H H12 1.2007 0.4556 0.1602 0.042 Uiso calc 1 . .
    C C13 0.8087(3) 0.47470(15) -0.01124(16) 0.0347(4) Uani d 1 . .
    H H13 0.6798 0.4579 -0.0191 0.042 Uiso calc 1 . .
    N N1 0.8566(2) 0.38859(13) 0.16985(14) 0.0355(4) Uani d 1 . .
    O O1 0.6121(2) 0.49719(13) 0.18357(15) 0.0539(4) Uani d 1 . .
    S S1 0.81637(9) 0.18725(5) 0.21024(6) 0.0574(2) Uani d 1 . .
loop_
    _atom_site_aniso_label
    _atom_site_aniso_U_11
    _atom_site_aniso_U_22
    _atom_site_aniso_U_33
    _atom_site_aniso_U_12
    _atom_site_aniso_U_13
    _atom_site_aniso_U_23
    C1 0.0399(10) 0.0339(11) 0.0440(11) 0.0052(8) 0.0106(8) 0.0067(9)
    C2 0.0346(9) 0.0437(12) 0.0396(11) 0.0021(9) 0.0059(8) 0.0043(9)
    C3 0.0560(14) 0.0589(16) 0.0668(16) 0.0056(12) 0.0269(12) 0.0170(13)
    C4 0.0485(13) 0.0575(16) 0.0759(17) -0.0081(11) 0.0139(12) 0.0209(13)
    C5 0.0313(9) 0.0442(12) 0.0422(11) 0.0011(8) 0.0103(8) 0.0112(9)
    C6 0.0422(11) 0.0492(14) 0.0660(15) 0.0022(10) 0.0095(11) 0.0201(12)
    C7 0.0426(12) 0.085(2) 0.0676(17) 0.0072(13) 0.0034(12) 0.0370(16)
    C8 0.0538(15) 0.116(3) 0.0478(15) -0.0035(16) -0.0057(12) 0.0142(16)
    C9 0.0668(17) 0.081(2) 0.0535(15) 0.0025(15) 0.0042(13) -0.0116(14)
    C10 0.0485(12) 0.0545(15) 0.0468(12) 0.0104(11) 0.0039(10) 0.0014(11)
    C11 0.0334(9) 0.0291(10) 0.0329(9) 0.0018(7) 0.0064(7) 0.0013(7)
    C12 0.0323(9) 0.0405(11) 0.0310(9) 0.0029(8) -0.0002(7) 0.0019(8)
    C13 0.0294(8) 0.0371(11) 0.0371(10) -0.0014(7) 0.0031(7) -0.0012(8)
    N1 0.0342(8) 0.0359(9) 0.0373(8) 0.0054(7) 0.0085(6) 0.0083(7)
    O1 0.0471(8) 0.0525(10) 0.0655(10) 0.0173(7) 0.0191(8) 0.0169(8)
    S1 0.0605(4) 0.0356(3) 0.0744(5) -0.0044(3) 0.0041(3) 0.0002(3)
_geom_special_details
;
 All esds (except the esd in the dihedral angle between two l.s. planes)
 are estimated using the full covariance matrix.  The cell esds are taken
 into account individually in the estimation of esds in distances, angles
 and torsion angles; correlations between esds in cell parameters are only
 used when they are defined by crystal symmetry.  An approximate (isotropic)
 treatment of cell esds is used for estimating esds involving l.s. planes.
;
loop_
    _geom_bond_atom_site_label_1
    _geom_bond_atom_site_label_2
    _geom_bond_site_symmetry_2
    _geom_bond_distance
    _geom_bond_publ_flag
    C1 H1 . 0.9800 ?
    C1 C5 . 1.518(3) ?
    C1 N1 . 1.462(2) ?
    C1 S1 . 1.809(2) ?
    C2 C3 . 1.512(3) ?
    C2 N1 . 1.367(3) ?
    C2 O1 . 1.216(3) ?
    C3 H3A . 0.9700 ?
    C3 H3B . 0.9700 ?
    C3 C4 . 1.502(4) ?
    C4 H4A . 0.9700 ?
    C4 H4B . 0.9700 ?
    C4 S1 . 1.787(3) ?
    C5 C6 . 1.389(3) ?
    C5 C10 . 1.374(3) ?
    C6 H6 . 0.9300 ?
    C6 C7 . 1.375(4) ?
    C7 H7 . 0.9300 ?
    C7 C8 . 1.373(5) ?
    C8 H8 . 0.9300 ?
    C8 C9 . 1.370(4) ?
    C9 H9 . 0.9300 ?
    C9 C10 . 1.382(3) ?
    C10 H10 . 0.9300 ?
    C11 C12 . 1.388(3) ?
    C11 C13 . 1.377(3) ?
    C11 N1 . 1.435(2) ?
    C12 H12 . 0.9300 ?
    C12 C13 3_765 1.379(3) ?
    C13 C12 3_765 1.379(3) ?
    C13 H13 . 0.9300 ?
loop_
    _geom_angle_atom_site_label_1
    _geom_angle_atom_site_label_2
    _geom_angle_atom_site_label_3
    _geom_angle_site_symmetry_1
    _geom_angle_site_symmetry_3
    _geom_angle
    _geom_angle_publ_flag
    C5 C1 H1 . . 106.6 ?
    C5 C1 S1 . . 112.95(14) ?
    N1 C1 H1 . . 106.6 ?
    N1 C1 C5 . . 113.37(17) ?
    N1 C1 S1 . . 110.10(13) ?
    S1 C1 H1 . . 106.6 ?
    N1 C2 C3 . . 119.70(19) ?
    O1 C2 C3 . . 118.33(19) ?
    O1 C2 N1 . . 121.92(19) ?
    C2 C3 H3A . . 106.7 ?
    C2 C3 H3B . . 106.7 ?
    H3A C3 H3B . . 106.6 ?
    C4 C3 C2 . . 122.4(2) ?
    C4 C3 H3A . . 106.7 ?
    C4 C3 H3B . . 106.7 ?
    C3 C4 H4A . . 109.0 ?
    C3 C4 H4B . . 109.0 ?
    C3 C4 S1 . . 113.01(18) ?
    H4A C4 H4B . . 107.8 ?
    S1 C4 H4A . . 109.0 ?
    S1 C4 H4B . . 109.0 ?
    C6 C5 C1 . . 120.0(2) ?
    C10 C5 C1 . . 121.50(18) ?
    C10 C5 C6 . . 118.5(2) ?
    C5 C6 H6 . . 119.9 ?
    C7 C6 C5 . . 120.2(3) ?
    C7 C6 H6 . . 119.9 ?
    C6 C7 H7 . . 119.6 ?
    C8 C7 C6 . . 120.8(2) ?
    C8 C7 H7 . . 119.6 ?
    C7 C8 H8 . . 120.3 ?
    C9 C8 C7 . . 119.4(3) ?
    C9 C8 H8 . . 120.3 ?
    C8 C9 H9 . . 120.0 ?
    C8 C9 C10 . . 120.1(3) ?
    C10 C9 H9 . . 120.0 ?
    C5 C10 C9 . . 121.0(2) ?
    C5 C10 H10 . . 119.5 ?
    C9 C10 H10 . . 119.5 ?
    C12 C11 N1 . . 120.09(16) ?
    C13 C11 C12 . . 119.42(17) ?
    C13 C11 N1 . . 120.40(17) ?
    C11 C12 H12 . . 119.8 ?
    C13 C12 C11 3_765 . 120.44(17) ?
    C13 C12 H12 3_765 . 119.8 ?
    C11 C13 C12 . 3_765 120.14(17) ?
    C11 C13 H13 . . 119.9 ?
    C12 C13 H13 3_765 . 119.9 ?
    C2 N1 C1 . . 122.35(17) ?
    C2 N1 C11 . . 120.86(16) ?
    C11 N1 C1 . . 116.80(15) ?
    C4 S1 C1 . . 94.42(11) ?
loop_
    _geom_torsion_atom_site_label_1
    _geom_torsion_atom_site_label_2
    _geom_torsion_atom_site_label_3
    _geom_torsion_atom_site_label_4
    _geom_torsion_site_symmetry_1
    _geom_torsion_site_symmetry_2
    _geom_torsion_site_symmetry_3
    _geom_torsion_site_symmetry_4
    _geom_torsion
    _geom_torsion_publ_flag
    C1 C5 C6 C7 . . . . 177.6(2) ?
    C1 C5 C10 C9 . . . . -177.4(2) ?
    C2 C3 C4 S1 . . . . -26.3(3) ?
    C3 C2 N1 C1 . . . . -11.9(3) ?
    C3 C2 N1 C11 . . . . 168.2(2) ?
    C3 C4 S1 C1 . . . . 53.0(2) ?
    C5 C1 N1 C2 . . . . -77.3(2) ?
    C5 C1 N1 C11 . . . . 102.54(19) ?
    C5 C1 S1 C4 . . . . 62.97(17) ?
    C5 C6 C7 C8 . . . . 0.3(4) ?
    C6 C5 C10 C9 . . . . 0.2(3) ?
    C6 C7 C8 C9 . . . . -0.5(4) ?
    C7 C8 C9 C10 . . . . 0.6(4) ?
    C8 C9 C10 C5 . . . . -0.5(4) ?
    C10 C5 C6 C7 . . . . -0.1(3) ?
    C12 C11 C13 C12 . . . 3_765 0.2(3) ?
    C12 C11 N1 C1 . . . . -45.4(2) ?
    C12 C11 N1 C2 . . . . 134.4(2) ?
    C13 C11 C12 C13 . . . 3_765 -0.2(3) ?
    C13 C11 N1 C1 . . . . 131.14(19) ?
    C13 C11 N1 C2 . . . . -49.0(3) ?
    N1 C1 C5 C6 . . . . 175.76(18) ?
    N1 C1 C5 C10 . . . . -6.6(3) ?
    N1 C1 S1 C4 . . . . -64.88(16) ?
    N1 C2 C3 C4 . . . . -1.4(4) ?
    N1 C11 C12 C13 . . . 3_765 176.39(18) ?
    N1 C11 C13 C12 . . . 3_765 -176.38(18) ?
    O1 C2 C3 C4 . . . . 176.1(3) ?
    O1 C2 N1 C1 . . . . 170.7(2) ?
    O1 C2 N1 C11 . . . . -9.2(3) ?
    S1 C1 C5 C6 . . . . 49.6(2) ?
    S1 C1 C5 C10 . . . . -132.72(19) ?
    S1 C1 N1 C2 . . . . 50.3(2) ?
    S1 C1 N1 C11 . . . . -129.85(15) ?
loop_
    _geom_hbond_atom_site_label_D
    _geom_hbond_atom_site_label_H
    _geom_hbond_atom_site_label_A
    _geom_hbond_site_symmetry_A
    _geom_hbond_distance_DH
    _geom_hbond_distance_HA
    _geom_hbond_distance_DA
    _geom_hbond_angle_DHA
    C13 H13 O1 3_665 0.93 2.72 3.401(3) 131
