# Supplementary material for: Crystal structure of meso-3,3′-(1,4-phenyl­ene)bis­(2-phenyl-2,3,5,6-tetra­hydro-4H-1,3-thia­zin-4-one)
Source: Acta Crystallogr E Crystallogr Commun. 2018 Sep 28;74(Pt 10):1497–9. doi: 10.1107/S2056989018013397 (PMC6176446; doi:10.1107/S2056989018013397)
Supplement: Supplementary file 2 [file e-74-01497-Isup2.hkl]

# 
# h,k,l, Fc-squared, Fo-squared, sigma(Fo-squared) and status flag 
# 
data_I
_shelx_title ' ljs49s in P21/c #  14' 
_shelx_refln_list_code          4 
_shelx_F_calc_maximum      116.15 
_exptl_crystal_F_000       484.00 
_reflns_d_resolution_high  0.7482 
 
loop_ 
 _symmetry_equiv_pos_as_xyz 
 'x, y, z' 
 '-x, y+1/2, -z+1/2' 
 '-x, -y, -z' 
 'x, -y-1/2, z-1/2' 
 
_cell_length_a     7.0801 
_cell_length_b    13.0167 
_cell_length_c    12.0932 
_cell_angle_alpha  90.000 
_cell_angle_beta   98.289 
_cell_angle_gamma  90.000 
 
_shelx_F_squared_multiplier     1.000 
 
loop_ 
 _refln_index_h 
 _refln_index_k 
 _refln_index_l 
 _refln_F_squared_calc 
 _refln_F_squared_meas 
 _refln_F_squared_sigma 
 _refln_observed_status 
   1   0   0     5253.29     5858.93     57.44 o 
   2   0   0     5551.75     6242.49     62.21 o 
   3   0   0      372.90      404.05      7.41 o 
   4   0   0     1584.04     1741.90     22.47 o 
   5   0   0       69.84       48.54      3.69 o 
   6   0   0      153.93      164.52      6.42 o 
   7   0   0       16.61       16.01      3.06 o 
   8   0   0      200.71      223.94      9.22 o 
   9   0   0        0.64        0.13      2.97 o 
   1   1   0      667.24      802.37      6.55 o 
   2   1   0       30.36       38.19      2.44 o 
   3   1   0        7.52        9.60      1.01 o 
   4   1   0      615.74      570.12      7.32 o 
   5   1   0       70.23       70.73      4.97 o 
   6   1   0       92.38       93.33      3.87 o 
   7   1   0      112.00      112.80      5.11 o 
   8   1   0       87.88       85.30      4.66 o 
   9   1   0        7.67        4.34      2.23 o 
   0   2   0      913.18      991.13     14.87 o 
   1   2   0        2.60        6.26      0.59 o 
   2   2   0      498.47      573.40      5.87 o 
   3   2   0       34.48       52.71      1.84 o 
   4   2   0      320.83      358.45      5.59 o 
   5   2   0       16.97       22.72      1.90 o 
   6   2   0      239.07      221.44      5.31 o 
   7   2   0        1.08        0.92      1.34 o 
   8   2   0       89.17       98.06      4.83 o 
   9   2   0        0.13        2.74      2.22 o 
   1   3   0       77.21       79.88      1.34 o 
   2   3   0       76.49       74.73      4.07 o 
   3   3   0       15.68       22.10      2.00 o 
   4   3   0       34.99       51.67      2.33 o 
   5   3   0        7.33       10.72      1.73 o 
   6   3   0       27.89       36.26      2.69 o 
   7   3   0       10.41       12.45      2.04 o 
   8   3   0       10.47        8.66      2.64 o 
   9   3   0       20.65       28.80      3.36 o 
   0   4   0     1908.96     2116.26     28.01 o 
   1   4   0        0.09        1.65      0.36 o 
   2   4   0      235.26      241.72      3.08 o 
   3   4   0       82.43       78.61      4.64 o 
   4   4   0       11.65       13.09      1.36 o 
   5   4   0      104.78      127.59      3.65 o 
   6   4   0        5.18        3.38      1.36 o 
   7   4   0       33.74       32.91      2.86 o 
   8   4   0       14.75       14.29      3.08 o 
   9   4   0        0.08        0.64      2.23 o 
   1   5   0      332.34      308.50      3.23 o 
   2   5   0      466.46      438.03      4.60 o 
   3   5   0       14.83       23.28      1.72 o 
   4   5   0      848.32      830.10      9.65 o 
   5   5   0       73.12       65.09      3.64 o 
   6   5   0        1.39        2.39      1.39 o 
   7   5   0        9.67        5.93      1.64 o 
   8   5   0       13.60       17.40      4.44 o 
   0   6   0      385.46      304.90      4.49 o 
   1   6   0       56.42       61.37      1.65 o 
   2   6   0      193.77      223.37      3.13 o 
   3   6   0      225.46      196.56      3.47 o 
   4   6   0      168.78      160.70      3.28 o 
   5   6   0      592.34      561.44      8.97 o 
   6   6   0        1.71        3.33      1.49 o 
   7   6   0        6.64        3.51      1.62 o 
   8   6   0        7.77        5.63      2.38 o 
   1   7   0      500.50      447.66      5.46 o 
   2   7   0      165.99      142.89      2.48 o 
   3   7   0       92.07       88.44      2.25 o 
   4   7   0      609.80      612.76      7.09 o 
   5   7   0       23.67       23.49      1.80 o 
   6   7   0      341.96      334.31      5.86 o 
   7   7   0      111.82      108.95      7.17 o 
   8   7   0        7.04       13.69      3.46 o 
   0   8   0      412.49      351.33      8.43 o 
   1   8   0     1060.37     1081.62     12.13 o 
   2   8   0        3.76       10.73      1.18 o 
   3   8   0      280.09      251.41      4.70 o 
   4   8   0       62.84       58.26      2.84 o 
   5   8   0       16.24       19.91      2.03 o 
   6   8   0        4.88        3.19      2.36 o 
   7   8   0       36.02       41.44      4.05 o 
   8   8   0       28.86       32.50      4.88 o 
   1   9   0      368.75      354.76      6.73 o 
   2   9   0       85.12       84.41      3.45 o 
   3   9   0      126.70      129.48      3.47 o 
   4   9   0       24.14       32.22      2.36 o 
   5   9   0       39.53       41.79      3.76 o 
   6   9   0        0.12        0.64      1.89 o 
   7   9   0       82.77       88.37      6.76 o 
   8   9   0       15.16       13.28      6.12 o 
   0  10   0      320.32      315.56     11.88 o 
   1  10   0      134.90      122.30      4.10 o 
   2  10   0        0.52        2.23      1.35 o 
   3  10   0      126.18      117.64      4.66 o 
   4  10   0       17.03       18.03      2.43 o 
   5  10   0       68.14       69.97      4.35 o 
   6  10   0       14.85       20.61      5.77 o 
   7  10   0        3.11       -1.95      4.78 o 
   1  11   0      201.72      196.88      5.56 o 
   2  11   0      154.76      149.97      4.99 o 
   3  11   0       65.28       79.56      4.29 o 
   4  11   0      154.85      149.07      5.34 o 
   5  11   0        1.07       -0.14      2.33 o 
   6  11   0       33.68       29.69      6.86 o 
   7  11   0       44.35       59.74     10.33 o 
   0  12   0       62.01       67.95      7.34 o 
   1  12   0      145.60      140.27      6.44 o 
   2  12   0       56.15       53.88      3.87 o 
   3  12   0       20.92       18.85      4.00 o 
   4  12   0       22.10       30.63      7.82 o 
   5  12   0        2.39        5.57      2.78 o 
   6  12   0        0.00        4.55      5.15 o 
   1  13   0       17.84       23.46      3.76 o 
   2  13   0       22.17       15.84      2.60 o 
   3  13   0       69.96       64.96      4.46 o 
   4  13   0      128.83      131.41      7.43 o 
   5  13   0       29.53       23.74      6.68 o 
   6  13   0        0.79       27.66      8.12 o 
   0  14   0      188.02      160.60     10.66 o 
   1  14   0      106.03      100.17     11.91 o 
   2  14   0       40.11       50.10      4.83 o 
   3  14   0      163.80      166.37      7.44 o 
   4  14   0       15.76       11.85      3.44 o 
   5  14   0        0.01        2.82      3.25 o 
   1  15   0       64.58       60.40      5.98 o 
   2  15   0      150.43      171.76     13.18 o 
   3  15   0        2.05        1.55      4.12 o 
   4  15   0       21.92       33.33      4.74 o 
   0  16   0       79.91       84.63     10.04 o 
   1  16   0       13.80       16.36      5.90 o 
   2  16   0       11.92       17.21      6.15 o 
   3  16   0       16.50       21.50      8.12 o 
   1  17   0       15.96       15.52      6.64 o 
  -9   1   1        9.86        5.77      2.26 o 
  -8   1   1       55.22       49.14      3.73 o 
  -7   1   1        1.70        2.52      1.46 o 
  -6   1   1        2.29        0.58      1.28 o 
  -5   1   1       10.02       14.35      1.64 o 
  -4   1   1      462.25      561.60      7.18 o 
  -3   1   1      624.67      684.17      8.50 o 
  -2   1   1     4472.07     5035.60     41.59 o 
  -1   1   1        6.43        1.56      0.43 o 
   0   1   1      902.26      926.95      7.96 o 
   1   1   1     1098.71     1284.94     10.09 o 
   2   1   1     2152.84     2248.36     17.50 o 
   3   1   1       47.51       41.81      1.83 o 
   4   1   1       26.45       31.32      1.93 o 
   5   1   1        0.32        2.76      1.05 o 
   6   1   1       11.28        9.09      1.58 o 
   7   1   1        0.08        1.17      1.43 o 
   8   1   1       25.56       26.73      5.35 o 
   9   1   1        1.21        6.01      2.47 o 
  -9   2   1        1.56        0.02      1.97 o 
  -8   2   1        1.67       -0.55      1.91 o 
  -7   2   1       29.02       29.14      2.66 o 
  -6   2   1      204.57      180.35      5.75 o 
  -5   2   1      292.49      332.52      5.87 o 
  -4   2   1        0.57        1.07      0.72 o 
  -3   2   1      746.79      820.11      8.41 o 
  -2   2   1     2504.60     2764.17     20.80 o 
  -1   2   1     4403.55     4861.48     34.02 o 
   0   2   1     3974.54     4298.28     29.31 o 
   1   2   1      852.65      876.39      7.04 o 
   2   2   1      510.38      455.35      7.47 o 
   3   2   1      186.40      155.53      3.14 o 
   4   2   1      875.74      863.05      9.74 o 
   5   2   1      356.79      376.48      6.46 o 
   6   2   1       68.34       66.02      3.44 o 
   7   2   1        6.88       12.16      2.09 o 
   8   2   1       39.70       49.33      3.70 o 
   9   2   1       13.43       14.21      3.27 o 
  -9   3   1       40.77       41.33      4.28 o 
  -8   3   1        0.11        2.83      2.30 o 
  -7   3   1       42.65       37.61      3.01 o 
  -6   3   1       71.44       66.67      4.75 o 
  -5   3   1       16.01       12.40      1.71 o 
  -4   3   1       12.05       18.86      2.29 o 
  -3   3   1        2.52        8.51      0.97 o 
  -2   3   1      444.39      466.50      5.15 o 
  -1   3   1      733.73      704.40      6.23 o 
   0   3   1     4626.35     5266.22     35.98 o 
   1   3   1     1420.19     1488.39     10.25 o 
   2   3   1        4.13        5.77      0.62 o 
   3   3   1        9.83        7.14      0.96 o 
   4   3   1      733.76      711.21     10.73 o 
   5   3   1       35.35       39.84      2.60 o 
   6   3   1       63.79       70.86      3.56 o 
   7   3   1        2.00       -0.52      1.39 o 
   8   3   1       55.22       52.77      3.85 o 
   9   3   1       30.63       42.90      5.92 o 
  -9   4   1       16.36       25.54      4.77 o 
  -8   4   1       56.58       69.60      4.28 o 
  -7   4   1       17.37       14.15      2.09 o 
  -6   4   1      456.35      430.53      7.61 o 
  -5   4   1       31.77       30.71      2.21 o 
  -4   4   1      477.41      533.04      7.13 o 
  -3   4   1     1522.70     1552.87     13.82 o 
  -2   4   1      790.23      778.02      7.53 o 
  -1   4   1     2621.31     2734.27     17.84 o 
   0   4   1     3958.54     4230.19     29.66 o 
   1   4   1      333.73      360.25      3.52 o 
   2   4   1     5369.90     5709.29     35.90 o 
   3   4   1      856.31      891.74      9.31 o 
   4   4   1       44.06       43.86      2.26 o 
   5   4   1        4.01        3.86      1.18 o 
   6   4   1       15.28       21.80      2.28 o 
   7   4   1        3.78        1.95      1.52 o 
   8   4   1       35.27       35.50      3.18 o 
   9   4   1        8.07       14.74      4.13 o 
  -9   5   1       11.10        9.35      3.19 o 
  -8   5   1        0.40        2.54      1.90 o 
  -7   5   1       35.61       41.84      3.16 o 
  -6   5   1      138.28      118.49      4.74 o 
  -5   5   1       67.51       59.07      2.90 o 
  -4   5   1      169.57      149.66      3.54 o 
  -3   5   1      258.45      262.25      4.26 o 
  -2   5   1     1512.98     1608.38     11.91 o 
  -1   5   1     1799.01     1893.99     13.16 o 
   0   5   1      574.41      620.37      6.19 o 
   1   5   1     1727.47     1861.57     14.82 o 
   2   5   1     1404.35     1473.25     11.16 o 
   3   5   1      208.64      180.12      3.04 o 
   4   5   1       84.30       63.23      2.56 o 
   5   5   1      326.32      312.48      6.97 o 
   6   5   1       29.04       38.50      2.83 o 
   7   5   1       99.54       92.66      4.43 o 
   8   5   1        6.88        9.66      2.17 o 
  -8   6   1        1.61        1.72      2.03 o 
  -7   6   1        0.00       -1.07      1.33 o 
  -6   6   1       26.31       28.19      2.51 o 
  -5   6   1        1.87        2.87      1.15 o 
  -4   6   1      127.93      126.24      5.17 o 
  -3   6   1      687.23      698.29      6.97 o 
  -2   6   1      887.26      954.93      8.13 o 
  -1   6   1       73.11       86.26      1.65 o 
   0   6   1      300.05      312.84      5.36 o 
   1   6   1      135.51      172.47      3.08 o 
   2   6   1     1347.41     1448.52     12.88 o 
   3   6   1      521.91      526.29      5.88 o 
   4   6   1        1.13        1.23      0.79 o 
   5   6   1      397.77      377.01      5.67 o 
   6   6   1      332.33      315.81      6.65 o 
   7   6   1        9.07        5.11      1.82 o 
   8   6   1       16.08       17.10      3.53 o 
  -8   7   1       11.08       13.08      3.31 o 
  -7   7   1       24.82       22.04      3.73 o 
  -6   7   1       21.65       23.63      2.86 o 
  -5   7   1      168.69      164.52      9.92 o 
  -4   7   1      103.95       92.79      2.58 o 
  -3   7   1      471.53      489.78      5.69 o 
  -2   7   1       10.29       10.59      1.29 o 
  -1   7   1      252.22      270.10      3.96 o 
   0   7   1       18.76       28.20      1.35 o 
   1   7   1      488.65      517.96      6.17 o 
   2   7   1      196.18      214.80      3.10 o 
   3   7   1       35.24       47.46      1.83 o 
   4   7   1      290.59      284.43      4.54 o 
   5   7   1        1.43        3.56      1.16 o 
   6   7   1       11.69       11.45      2.39 o 
   7   7   1       25.69       25.74      3.29 o 
   8   7   1        5.11        6.75      2.53 o 
  -8   8   1        0.21        4.94      3.28 o 
  -7   8   1        8.99       17.12      4.99 o 
  -6   8   1        4.49        3.86      2.22 o 
  -5   8   1       65.61       64.35      3.19 o 
  -4   8   1       39.82       42.89      2.50 o 
  -3   8   1       73.85       79.45      2.68 o 
  -2   8   1       12.04       11.68      1.20 o 
  -1   8   1      101.98      106.53      3.37 o 
   0   8   1        0.02        1.31      0.64 o 
   1   8   1      115.99      113.15      2.69 o 
   2   8   1       28.73       36.51      1.97 o 
   3   8   1       12.15       10.39      1.30 o 
   4   8   1        7.43        5.24      1.24 o 
   5   8   1        5.85        7.36      3.19 o 
   6   8   1      144.26      145.98      6.15 o 
   7   8   1       45.06       38.48      3.93 o 
   8   8   1        0.12       -0.39      2.86 o 
  -8   9   1        1.10        4.00      3.47 o 
  -7   9   1        0.48        0.85      2.39 o 
  -6   9   1        2.71        1.57      1.79 o 
  -5   9   1      166.92      159.81      4.48 o 
  -4   9   1       61.65       66.53      3.10 o 
  -3   9   1       63.48       56.99      3.84 o 
  -2   9   1      433.74      380.73     19.36 o 
  -1   9   1      329.56      330.38     10.07 o 
   0   9   1      182.20      147.42      4.16 o 
   1   9   1      196.36      182.79      4.73 o 
   2   9   1       13.17       12.45      1.35 o 
   3   9   1        9.02       10.38      1.47 o 
   4   9   1      184.66      165.34      4.30 o 
   5   9   1        3.32        2.93      1.89 o 
   6   9   1       42.10       48.54      4.16 o 
   7   9   1       12.70       14.72      2.92 o 
  -7  10   1       54.72       54.46      8.86 o 
  -6  10   1       66.73       81.88      5.93 o 
  -5  10   1       56.88       63.61      5.24 o 
  -4  10   1       89.64       89.39      5.19 o 
  -3  10   1      501.62      492.92     10.42 o 
  -2  10   1       55.97       57.34      3.41 o 
  -1  10   1       79.99       77.27      3.71 o 
   0  10   1       28.66       31.22      2.58 o 
   1  10   1       53.58       46.48      3.02 o 
   2  10   1        0.14        2.66      1.43 o 
   3  10   1      144.64      127.24      4.55 o 
   4  10   1       13.46       19.94      3.51 o 
   5  10   1      130.05      134.14      9.00 o 
   6  10   1        1.13        4.25      3.15 o 
   7  10   1        7.31        6.43      3.05 o 
  -7  11   1       31.84       48.24      8.95 o 
  -6  11   1       36.55       31.62      4.17 o 
  -5  11   1        0.59        2.59      2.34 o 
  -4  11   1       84.57       88.77      5.91 o 
  -3  11   1       63.12       59.34      3.98 o 
  -2  11   1      660.13      636.13     10.58 o 
  -1  11   1        0.57        5.28      1.57 o 
   0  11   1      160.98      130.21      5.71 o 
   1  11   1      567.01      510.62     11.81 o 
   2  11   1      520.34      479.17      9.00 o 
   3  11   1       62.26       61.13      3.91 o 
   4  11   1      148.56      149.26      5.38 o 
   5  11   1        2.64        5.04      2.83 o 
   6  11   1        5.32       13.19      3.77 o 
   7  11   1        0.68        1.79      5.94 o 
  -6  12   1        1.63        3.76      2.97 o 
  -5  12   1       85.33       81.53      6.30 o 
  -4  12   1       35.96       33.29      4.12 o 
  -3  12   1       81.71       84.84      5.84 o 
  -2  12   1       84.17       80.95      4.47 o 
  -1  12   1        1.21        2.03      1.73 o 
   0  12   1       12.59       14.41      3.05 o 
   1  12   1        7.00        4.02      2.45 o 
   2  12   1       86.96       83.50      4.52 o 
   3  12   1       86.84      100.34      4.98 o 
   4  12   1        3.25        5.43      2.06 o 
   5  12   1       83.27       90.80     14.12 o 
   6  12   1       24.98       30.56      7.44 o 
  -6  13   1       14.66       10.88      6.79 o 
  -5  13   1       28.42       27.15      4.09 o 
  -4  13   1      115.68      129.05      8.10 o 
  -3  13   1        7.57       10.29      3.01 o 
  -2  13   1       12.46       14.30      2.52 o 
  -1  13   1      308.51      295.22      7.53 o 
   0  13   1        6.46        6.65      2.67 o 
   1  13   1      114.72      110.23     11.63 o 
   2  13   1        0.03        0.75      2.54 o 
   3  13   1        2.93        1.80      1.95 o 
   4  13   1       55.87       64.36      4.65 o 
   5  13   1        0.35        3.98      5.29 o 
   6  13   1       21.71       27.11      8.29 o 
  -5  14   1        0.73        2.21      2.89 o 
  -4  14   1       31.91       28.62      5.17 o 
  -3  14   1      114.59      131.13      7.63 o 
  -2  14   1       81.49       83.05      6.28 o 
  -1  14   1        1.68        0.55      2.65 o 
   0  14   1       26.86       23.54      3.91 o 
   1  14   1       23.95       17.27      5.87 o 
   2  14   1       11.36       13.74      6.04 o 
   3  14   1        4.29       12.54      3.09 o 
   4  14   1        0.09        3.47      3.86 o 
   5  14   1       14.67       10.50      6.83 o 
  -4  15   1       35.95       36.66      4.98 o 
  -3  15   1        0.87        0.91      4.93 o 
  -2  15   1       58.23       62.88      8.58 o 
  -1  15   1        0.01       -3.23      3.81 o 
   0  15   1       18.28       20.32      4.11 o 
   1  15   1       15.62       14.98      3.86 o 
   2  15   1        2.11        4.53      3.34 o 
   3  15   1       79.88       78.37     10.21 o 
   4  15   1       38.32       47.90      5.42 o 
  -3  16   1        0.01        2.42      3.14 o 
  -2  16   1        2.30       -3.95      5.18 o 
  -1  16   1        0.01       -1.27      4.62 o 
   0  16   1        8.86       14.40      5.81 o 
   1  16   1        0.78        0.60      3.26 o 
   2  16   1        0.47       -2.03      4.66 o 
   3  16   1       33.03       44.07      8.98 o 
  -1  17   1        0.84        3.95      5.98 o 
   0  17   1        0.05       -3.05      5.28 o 
   1  17   1        2.93       11.68      6.40 o 
  -9   0   2       79.42       90.14      7.45 o 
  -8   0   2        0.58       -2.02      2.11 o 
  -7   0   2       57.73       50.44      4.80 o 
  -6   0   2      232.23      233.94     11.88 o 
  -5   0   2      265.53      247.08      6.98 o 
  -4   0   2      717.87      761.92     12.28 o 
  -3   0   2      261.28      348.23      7.49 o 
  -2   0   2     8826.17     9898.86    118.47 o 
  -1   0   2     5769.25     6492.82    104.15 o 
   0   0   2     4502.29     4394.87     95.96 o 
   1   0   2     4052.68     4336.35     43.67 o 
   2   0   2     1364.26     1436.12     17.33 o 
   3   0   2      677.54      707.07     11.21 o 
   4   0   2       84.46       75.23      4.85 o 
   5   0   2      258.56      214.82      6.85 o 
   6   0   2       17.97       19.16      3.14 o 
   7   0   2        0.22        3.97      3.56 o 
   8   0   2        0.42        0.09      2.39 o 
   9   0   2        1.12        0.94      3.47 o 
  -9   1   2        0.00       -0.77      1.93 o 
  -8   1   2       26.71       25.82      3.12 o 
  -7   1   2      100.68      102.22      4.43 o 
  -6   1   2       24.83       37.27     13.48 o 
  -5   1   2      367.34      382.17      6.27 o 
  -4   1   2       50.89       43.66      2.09 o 
  -3   1   2       24.20       14.26      1.16 o 
  -2   1   2      481.68      586.10      6.67 o 
  -1   1   2     8424.20     9366.74     74.45 o 
   0   1   2      126.25      118.58      1.65 o 
   1   1   2    13491.89    13972.58    111.62 o 
   2   1   2       78.76       95.06      3.92 o 
   3   1   2      404.18      381.13      5.32 o 
   4   1   2       17.53       11.13      1.32 o 
   5   1   2       37.01       31.64      2.33 o 
   6   1   2       93.54       89.75      3.96 o 
   7   1   2      340.83      316.69      7.20 o 
   8   1   2       36.36       31.94      3.11 o 
   9   1   2       20.12       20.86      3.26 o 
  -9   2   2        0.19       -0.15      2.14 o 
  -8   2   2       47.97       45.60      3.57 o 
  -7   2   2        4.10        3.65      1.59 o 
  -6   2   2       24.96       27.58      2.34 o 
  -5   2   2      145.77      142.56      3.73 o 
  -4   2   2      174.81      193.02      3.86 o 
  -3   2   2     3219.69     3509.65     26.82 o 
  -2   2   2     1930.13     2195.65     16.91 o 
  -1   2   2     4498.80     5196.41     42.31 o 
   0   2   2     4670.53     4762.77     29.25 o 
   1   2   2     2394.97     2436.32     15.77 o 
   2   2   2     3078.63     3281.90     21.40 o 
   3   2   2      448.15      447.63      5.92 o 
   4   2   2      506.29      477.82      6.84 o 
   5   2   2      344.97      319.61      6.03 o 
   6   2   2        9.04        8.46      1.58 o 
   7   2   2      122.35      133.77      4.94 o 
   8   2   2       17.75       18.51      2.58 o 
   9   2   2        0.17        0.93      2.34 o 
  -9   3   2        6.11        8.13      2.82 o 
  -8   3   2       13.53       10.35      2.11 o 
  -7   3   2      108.36      102.19      4.41 o 
  -6   3   2      125.43      110.86      6.40 o 
  -5   3   2       67.22       58.69      5.12 o 
  -4   3   2       19.29       30.09      1.87 o 
  -3   3   2        1.26        4.17      0.79 o 
  -2   3   2      420.72      464.63      5.09 o 
  -1   3   2      106.88      130.56      1.99 o 
   0   3   2     2002.72     1958.47     13.00 o 
   1   3   2       76.94       68.74      1.21 o 
   2   3   2      340.58      297.26      3.44 o 
   3   3   2        4.10        4.31      1.18 o 
   4   3   2       79.98       95.11      2.89 o 
   5   3   2       74.60       67.82      5.09 o 
   6   3   2        7.53       10.34      2.04 o 
   7   3   2       28.74       21.01      2.47 o 
   8   3   2       13.98       16.63      2.43 o 
  -9   4   2        3.76       10.73      3.18 o 
  -8   4   2       16.18       15.25      2.69 o 
  -7   4   2        7.79        6.40      1.59 o 
  -6   4   2      167.41      145.50      5.97 o 
  -5   4   2      111.32      114.69      3.44 o 
  -4   4   2       52.30       46.55      2.23 o 
  -3   4   2      369.87      352.40      4.90 o 
  -2   4   2      484.52      520.41      5.65 o 
  -1   4   2      388.84      367.89      3.65 o 
   0   4   2      375.69      389.73      3.67 o 
   1   4   2       33.24       49.42      1.78 o 
   2   4   2     1915.50     2081.81     14.71 o 
   3   4   2      348.15      401.26      4.73 o 
   4   4   2       89.38       86.53      4.84 o 
   5   4   2       16.03       15.99      1.78 o 
   6   4   2      241.41      223.04      5.59 o 
   7   4   2       22.65       27.25      4.32 o 
   8   4   2        1.54        2.51      1.79 o 
  -9   5   2        0.99        5.08      3.51 o 
  -8   5   2       18.90       21.76      3.17 o 
  -7   5   2        0.12       -0.32      1.59 o 
  -6   5   2       19.58       18.86      2.47 o 
  -5   5   2      137.73      125.19      3.61 o 
  -4   5   2      486.88      477.64      6.66 o 
  -3   5   2      268.68      278.04      4.35 o 
  -2   5   2     1476.14     1544.73     13.08 o 
  -1   5   2      186.95      193.36      4.55 o 
   0   5   2      111.04       90.12      2.34 o 
   1   5   2        2.06        2.15      0.54 o 
   2   5   2      291.86      346.89      4.07 o 
   3   5   2        2.90        5.04      0.79 o 
   4   5   2       88.22       84.78      2.40 o 
   5   5   2       12.98       17.57      1.86 o 
   6   5   2      411.91      387.29      7.49 o 
   7   5   2       12.71       12.20      2.43 o 
   8   5   2        0.69        1.64      1.70 o 
  -8   6   2        1.49        2.50      2.59 o 
  -7   6   2        6.77        7.66      2.79 o 
  -6   6   2        5.32        4.18      1.73 o 
  -5   6   2      301.29      318.17      5.87 o 
  -4   6   2       69.01       56.67      2.42 o 
  -3   6   2      174.44      172.65      3.83 o 
  -2   6   2      150.91      169.30      2.73 o 
  -1   6   2       17.79       26.03      1.07 o 
   0   6   2     1105.80     1119.17     10.18 o 
   1   6   2       83.56      115.27      2.37 o 
   2   6   2      262.39      309.08      3.87 o 
   3   6   2      122.28      116.77      2.56 o 
   4   6   2        0.29        1.68      0.93 o 
   5   6   2      225.99      218.58      6.77 o 
   6   6   2      113.24      120.20      4.48 o 
   7   6   2       16.16       19.36      2.46 o 
   8   6   2        0.59        1.46      3.15 o 
  -8   7   2       52.00       61.35      6.11 o 
  -7   7   2        9.26        9.07      2.24 o 
  -6   7   2       28.89       25.76      2.79 o 
  -5   7   2       20.44       19.60      2.07 o 
  -4   7   2      395.46      411.01      6.27 o 
  -3   7   2       42.38       42.58      1.75 o 
  -2   7   2      232.80      197.39      3.07 o 
  -1   7   2      103.98      132.72      2.22 o 
   0   7   2      738.22      716.12      7.66 o 
   1   7   2       62.53       36.18      1.74 o 
   2   7   2        0.08        3.02      0.78 o 
   3   7   2       32.54       33.75      1.66 o 
   4   7   2      342.22      342.09      5.89 o 
   5   7   2        9.78        6.40      1.82 o 
   6   7   2       63.90       74.29      4.76 o 
   7   7   2        6.94        7.77      2.53 o 
   8   7   2        0.11        1.62      2.23 o 
  -8   8   2       95.16      111.96      8.03 o 
  -7   8   2       12.34       16.06      3.21 o 
  -6   8   2       64.45       66.18      4.09 o 
  -5   8   2       81.91       90.01      4.11 o 
  -4   8   2      192.54      211.78      8.01 o 
  -3   8   2      105.55       94.27      2.42 o 
  -2   8   2       18.51       19.79      1.21 o 
  -1   8   2      742.07      702.08      7.80 o 
   0   8   2      564.36      516.83      6.37 o 
   1   8   2       16.64       24.84      2.71 o 
   2   8   2      717.93      694.67      8.26 o 
   3   8   2      191.20      182.50      4.90 o 
   4   8   2        2.95        3.49      1.21 o 
   5   8   2        0.90        2.16      1.61 o 
   6   8   2       50.79       57.64      4.42 o 
   7   8   2        1.89        3.37      2.20 o 
   8   8   2        5.88        8.15      4.91 o 
  -8   9   2       42.51       43.57      7.62 o 
  -7   9   2       99.78      109.63      8.88 o 
  -6   9   2        0.27        3.10      1.80 o 
  -5   9   2      151.71      158.06      5.18 o 
  -4   9   2      580.40      571.00     12.23 o 
  -3   9   2      141.89      145.13      5.69 o 
  -2   9   2     1015.11      956.04     15.87 o 
  -1   9   2      584.98      570.86      8.92 o 
   0   9   2       53.70       43.96      2.82 o 
   1   9   2      207.21      193.72      6.26 o 
   2   9   2       17.95       20.95      1.69 o 
   3   9   2       82.74       87.25      3.83 o 
   4   9   2       43.57       46.78      2.78 o 
   5   9   2       80.35       73.47      4.54 o 
   6   9   2      360.94      347.72      9.02 o 
   7   9   2       62.80       68.29      5.25 o 
  -7  10   2        2.30        0.91      4.03 o 
  -6  10   2       13.25       19.40      3.44 o 
  -5  10   2       13.10       13.33      2.88 o 
  -4  10   2        9.87        8.20      2.44 o 
  -3  10   2        3.91        2.98      1.46 o 
  -2  10   2       46.73       49.79      4.31 o 
  -1  10   2      724.05      686.19     10.44 o 
   0  10   2      986.98      950.41     12.77 o 
   1  10   2        3.59        2.40      2.76 o 
   2  10   2       44.09       51.69      3.34 o 
   3  10   2       61.17       58.78      3.64 o 
   4  10   2        1.05        3.77      1.84 o 
   5  10   2       60.03       73.18      4.66 o 
   6  10   2       19.88       19.04      4.37 o 
   7  10   2        0.08        2.85      2.73 o 
  -7  11   2       15.67       16.59      5.98 o 
  -6  11   2        5.95        9.83      2.88 o 
  -5  11   2        0.93        2.92      2.42 o 
  -4  11   2       14.49       12.06      2.90 o 
  -3  11   2      167.01      151.63      6.55 o 
  -2  11   2      235.55      217.80      6.16 o 
  -1  11   2       88.99       91.91      5.12 o 
   0  11   2      312.52      285.12      6.64 o 
   1  11   2        3.43        4.97      2.11 o 
   2  11   2       51.92       52.03      3.56 o 
   3  11   2        3.37        2.61      1.72 o 
   4  11   2       42.67       50.59      4.06 o 
   5  11   2       12.74       11.87      3.32 o 
   6  11   2        8.01       14.90      4.18 o 
  -6  12   2        7.90       16.15      3.60 o 
  -5  12   2       12.07       10.82      3.10 o 
  -4  12   2       53.23       57.25      5.36 o 
  -3  12   2        4.87        6.80      2.59 o 
  -2  12   2        2.35        2.10      2.18 o 
  -1  12   2        1.16        1.32      1.69 o 
   0  12   2       25.36       22.35      3.51 o 
   1  12   2       99.22       96.57      6.01 o 
   2  12   2        0.01        3.78      2.57 o 
   3  12   2        0.47        0.85      1.80 o 
   4  12   2       20.00       19.66      3.99 o 
   5  12   2        1.49        6.25      3.26 o 
   6  12   2        0.16       -0.09      3.69 o 
  -6  13   2       34.22       35.87      4.97 o 
  -5  13   2       27.17       28.92      4.23 o 
  -4  13   2        1.43        2.89      2.34 o 
  -3  13   2       31.13       28.27      4.12 o 
  -2  13   2       15.06       14.26      3.08 o 
  -1  13   2       88.03       78.59      5.75 o 
   0  13   2        9.89        6.99      2.75 o 
   1  13   2        1.74        0.43      2.48 o 
   2  13   2        9.43       13.22      4.03 o 
   3  13   2        8.52       12.00      3.41 o 
   4  13   2        2.44        1.11      3.09 o 
   5  13   2        0.53        0.00      3.08 o 
  -5  14   2        0.07        3.31      3.60 o 
  -4  14   2       17.17       18.44      4.26 o 
  -3  14   2       71.20       82.34     14.87 o 
  -2  14   2       10.52        9.78      3.73 o 
  -1  14   2       70.06       73.31      5.90 o 
   0  14   2       18.89       18.09      5.48 o 
   1  14   2        1.20        3.02      2.85 o 
   2  14   2      100.84      110.01      7.53 o 
   3  14   2       51.81       53.93      5.77 o 
   4  14   2        2.41        2.16      3.28 o 
   5  14   2        3.78        2.48      6.30 o 
  -4  15   2       58.26       63.51      8.04 o 
  -3  15   2        0.07        2.10      2.71 o 
  -2  15   2       61.12       72.98      6.28 o 
  -1  15   2        2.66       11.62      5.20 o 
   0  15   2       25.22       28.06      6.51 o 
   1  15   2      116.46      117.77      7.69 o 
   2  15   2       26.94       33.63      4.91 o 
   3  15   2       98.04       99.03      7.88 o 
   4  15   2      101.08      117.62     12.63 o 
  -3  16   2       24.20       26.70      4.88 o 
  -2  16   2        0.61       14.16      5.47 o 
  -1  16   2      122.82      124.69     12.51 o 
   0  16   2       78.39       96.57     11.19 o 
   1  16   2        3.63        4.27      5.42 o 
   2  16   2       78.32       58.86      8.92 o 
   3  16   2       74.69       72.85      7.50 o 
  -1  17   2       35.81       30.07      8.47 o 
   0  17   2        0.97        3.19      5.73 o 
   1  17   2       14.85       16.24      7.10 o 
  -9   1   3        5.44        8.10      2.79 o 
  -8   1   3       15.42       15.23      2.33 o 
  -7   1   3      151.90      140.81      5.53 o 
  -6   1   3       54.50       53.24      2.99 o 
  -5   1   3       17.28       25.80      1.98 o 
  -4   1   3       53.04       58.62      2.22 o 
  -3   1   3       86.25       82.43      2.13 o 
  -2   1   3       43.21       43.99      1.32 o 
  -1   1   3     2028.20     2214.14     25.65 o 
   0   1   3      965.32      945.67      8.62 o 
   1   1   3       13.20       10.13      0.63 o 
   2   1   3      220.17      223.31      4.16 o 
   3   1   3      548.50      542.09      6.90 o 
   4   1   3       17.01       13.66      1.48 o 
   5   1   3       57.70       44.92      2.79 o 
   6   1   3       19.94       24.76      2.43 o 
   7   1   3        0.06       -1.46      1.65 o 
   8   1   3       20.47       29.30      3.03 o 
  -9   2   3        4.93        6.37      2.51 o 
  -8   2   3        2.54        4.82      2.20 o 
  -7   2   3        0.14        2.08      1.47 o 
  -6   2   3      151.96      137.27      4.06 o 
  -5   2   3        0.00        0.78      0.82 o 
  -4   2   3      839.63      799.75     10.35 o 
  -3   2   3     3446.23     3893.37     29.34 o 
  -2   2   3      656.19      729.96      7.24 o 
  -1   2   3     3122.35     3542.34     29.97 o 
   0   2   3       97.45      106.43      3.47 o 
   1   2   3      367.37      411.20      5.37 o 
   2   2   3       66.81       97.74      1.75 o 
   3   2   3        9.54        7.35      1.00 o 
   4   2   3      231.81      224.66      4.60 o 
   5   2   3       17.35       16.03      2.08 o 
   6   2   3      160.11      145.84      4.60 o 
   7   2   3      106.17      113.97      4.95 o 
   8   2   3        0.15        3.16      1.81 o 
  -9   3   3        0.11       -2.49      2.49 o 
  -8   3   3       21.24       18.52      2.82 o 
  -7   3   3       78.59       76.38      3.94 o 
  -6   3   3       85.58       82.71      3.61 o 
  -5   3   3      677.63      626.22     10.26 o 
  -4   3   3        0.03        0.48      0.70 o 
  -3   3   3        7.06       21.51      1.34 o 
  -2   3   3      239.89      241.89      3.28 o 
  -1   3   3     2950.33     3130.54     28.75 o 
   0   3   3      647.28      645.87      5.39 o 
   1   3   3      994.25      996.35      7.82 o 
   2   3   3      459.08      533.65      5.12 o 
   3   3   3      449.92      422.82      4.79 o 
   4   3   3      928.81      891.54     10.44 o 
   5   3   3       29.89       31.75      2.41 o 
   6   3   3      116.56      108.78      4.37 o 
   7   3   3        0.50        1.48      1.85 o 
   8   3   3        0.31       -0.08      1.56 o 
  -9   4   3        5.32       11.43      3.71 o 
  -8   4   3        0.37       -0.44      1.69 o 
  -7   4   3       51.68       41.29      4.48 o 
  -6   4   3      123.74      119.64      4.51 o 
  -5   4   3       10.62       10.66      1.73 o 
  -4   4   3       44.29       39.85      2.07 o 
  -3   4   3      345.02      367.32      4.99 o 
  -2   4   3     1159.16     1318.36     11.29 o 
  -1   4   3        6.12        1.66      0.49 o 
   0   4   3      367.21      403.83      4.05 o 
   1   4   3     1220.48     1214.41      9.29 o 
   2   4   3     1064.49     1017.64      8.40 o 
   3   4   3      110.25      113.35      2.37 o 
   4   4   3      211.97      194.94      4.30 o 
   5   4   3      447.25      412.70      7.19 o 
   6   4   3      248.77      230.98      5.80 o 
   7   4   3        4.16        7.04      1.92 o 
   8   4   3       49.36       47.24      4.37 o 
  -9   5   3       24.92       33.88      6.48 o 
  -8   5   3       12.38       15.30      2.65 o 
  -7   5   3       40.69       50.95      3.99 o 
  -6   5   3       81.11       75.30      4.17 o 
  -5   5   3       49.93       53.17      2.70 o 
  -4   5   3       89.80       75.29      2.66 o 
  -3   5   3      291.48      294.42      4.47 o 
  -2   5   3     1954.68     2073.07     16.72 o 
  -1   5   3        4.94        5.87      0.61 o 
   0   5   3      423.23      396.55      4.10 o 
   1   5   3     2215.46     2345.18     16.32 o 
   2   5   3      151.72      147.69      2.55 o 
   3   5   3     1958.47     1977.39     15.04 o 
   4   5   3       81.53       80.08      2.99 o 
   5   5   3        9.10        8.12      1.56 o 
   6   5   3       53.44       54.34      3.41 o 
   7   5   3       27.54       31.79      3.02 o 
   8   5   3       48.16       52.18      3.93 o 
  -8   6   3        2.58        1.62      3.21 o 
  -7   6   3        9.18        8.98      2.32 o 
  -6   6   3        4.74        4.66      1.70 o 
  -5   6   3      198.37      193.27      6.42 o 
  -4   6   3     1099.13     1068.31     35.05 o 
  -3   6   3      639.88      627.56      7.34 o 
  -2   6   3      358.92      363.28      4.28 o 
  -1   6   3     1095.31     1119.04      9.00 o 
   0   6   3      776.11      762.04      6.62 o 
   1   6   3      361.20      359.87      4.05 o 
   2   6   3     1348.38     1282.16     11.03 o 
   3   6   3        1.18        1.66      0.69 o 
   4   6   3      136.82      130.93      3.62 o 
   5   6   3       80.17       77.20      6.82 o 
   6   6   3        6.41        6.80      1.75 o 
   7   6   3       39.89       37.21      3.78 o 
   8   6   3        1.16        0.82      3.05 o 
  -8   7   3       22.44       27.25      4.16 o 
  -7   7   3        3.00        1.72      1.83 o 
  -6   7   3       50.20       48.30      5.96 o 
  -5   7   3        8.02        5.10      1.53 o 
  -4   7   3       11.00       12.40      1.70 o 
  -3   7   3      101.85       97.31      2.84 o 
  -2   7   3        0.26        1.91      0.61 o 
  -1   7   3      145.84      136.85      2.37 o 
   0   7   3        0.26        0.45      0.68 o 
   1   7   3       18.43       20.19      1.51 o 
   2   7   3       56.99       54.73      2.32 o 
   3   7   3        1.03        4.82      1.08 o 
   4   7   3      378.66      372.08      7.82 o 
   5   7   3        7.05        9.16      2.03 o 
   6   7   3        2.36        2.49      1.86 o 
   7   7   3        2.59        2.24      2.07 o 
   8   7   3        5.87        5.69      3.29 o 
  -8   8   3        1.50        4.54      6.00 o 
  -7   8   3       16.99       20.57      3.82 o 
  -6   8   3        1.78        3.52      2.48 o 
  -5   8   3      123.83      112.07      6.04 o 
  -4   8   3       20.23       19.87      1.77 o 
  -3   8   3        6.10        6.76      0.97 o 
  -2   8   3       18.81       27.08      1.65 o 
  -1   8   3     1007.42     1024.46     10.40 o 
   0   8   3       40.03       38.57      1.93 o 
   1   8   3       39.39       40.67      2.05 o 
   2   8   3        7.36        6.43      1.11 o 
   3   8   3       12.87       10.03      1.41 o 
   4   8   3       19.40       13.38      2.14 o 
   5   8   3        2.55        1.98      1.79 o 
   6   8   3       18.10       23.05      3.14 o 
   7   8   3        3.50        4.23      2.46 o 
  -8   9   3        0.70        0.66      3.92 o 
  -7   9   3        1.00        1.88      1.83 o 
  -6   9   3        0.39        0.50      1.65 o 
  -5   9   3        4.19        7.83      2.43 o 
  -4   9   3      230.32      217.41      8.00 o 
  -3   9   3      111.89      109.50      8.63 o 
  -2   9   3      165.31      162.44      6.63 o 
  -1   9   3        1.79        2.97      1.26 o 
   0   9   3      775.13      725.71     21.76 o 
   1   9   3       69.90       78.74      3.39 o 
   2   9   3       67.31       62.47      3.31 o 
   3   9   3        7.24       10.75      1.53 o 
   4   9   3       54.63       51.24      3.67 o 
   5   9   3       11.18       13.17      2.49 o 
   6   9   3       20.63       19.08      3.14 o 
   7   9   3        7.96       11.41      2.91 o 
  -7  10   3        2.68        3.77      2.53 o 
  -6  10   3       12.33       14.19      3.03 o 
  -5  10   3       35.88       39.98      4.40 o 
  -4  10   3       34.85       40.31      5.13 o 
  -3  10   3      208.70      220.86      7.51 o 
  -2  10   3       44.62       38.90      3.82 o 
  -1  10   3      106.78       99.66      4.91 o 
   0  10   3       40.58       43.55      3.03 o 
   1  10   3       13.20        8.79      2.07 o 
   2  10   3       50.42       45.79      4.32 o 
   3  10   3       72.95       77.40      4.36 o 
   4  10   3      100.31      103.61      4.86 o 
   5  10   3       95.71      105.12      5.51 o 
   6  10   3        1.91        3.19      2.42 o 
   7  10   3       15.50       22.95      3.73 o 
  -7  11   3       12.76       21.13      3.81 o 
  -6  11   3        0.01       -0.33      2.20 o 
  -5  11   3        6.22       10.40      2.84 o 
  -4  11   3      136.09      137.11      9.90 o 
  -3  11   3       27.96       41.15      4.32 o 
  -2  11   3      171.66      174.68     13.32 o 
  -1  11   3      123.12      112.66      4.34 o 
   0  11   3      141.27      134.73      4.61 o 
   1  11   3      176.01      166.49      6.70 o 
   2  11   3        0.69        4.43      2.49 o 
   3  11   3      262.15      237.63      7.25 o 
   4  11   3      153.73      155.93      7.50 o 
   5  11   3       20.39       24.07      4.26 o 
   6  11   3        7.79       12.67      3.81 o 
  -6  12   3       44.43       48.65     13.30 o 
  -5  12   3        3.06        1.42      4.20 o 
  -4  12   3      125.23      121.52      7.17 o 
  -3  12   3      409.91      388.77     10.86 o 
  -2  12   3       38.78       40.52      4.25 o 
  -1  12   3       30.06       29.02      3.68 o 
   0  12   3      107.07      106.74      4.74 o 
   1  12   3        8.09       12.62      2.94 o 
   2  12   3      143.66      127.62      6.74 o 
   3  12   3        3.90        7.31      2.88 o 
   4  12   3       12.26       11.39      3.32 o 
   5  12   3       47.27       53.00      9.77 o 
   6  12   3        0.13       13.62     12.77 o 
  -6  13   3        0.00        0.84      2.87 o 
  -5  13   3       23.35       13.82      3.37 o 
  -4  13   3       23.90       26.17      4.00 o 
  -3  13   3        5.50        6.01      2.73 o 
  -2  13   3      168.32      166.70     18.22 o 
  -1  13   3       91.50       85.52      7.68 o 
   0  13   3      182.25      171.72     11.15 o 
   1  13   3       47.12       51.86      5.07 o 
   2  13   3       54.53       45.49      5.09 o 
   3  13   3        4.97        4.28      2.93 o 
   4  13   3       13.16       13.07      6.73 o 
   5  13   3        5.76        9.04      3.94 o 
  -5  14   3        8.66        5.86      3.28 o 
  -4  14   3        0.22        1.12      2.60 o 
  -3  14   3       41.28       49.16      5.19 o 
  -2  14   3       53.49       65.05      5.76 o 
  -1  14   3        3.74        4.89      2.83 o 
   1  14   3        4.55        3.71      4.34 o 
   2  14   3       15.39       20.86      4.03 o 
   3  14   3        5.41        8.63      3.66 o 
   4  14   3        0.12       17.75      8.49 o 
   5  14   3       12.11       17.97      7.43 o 
  -4  15   3        1.23        4.35      3.31 o 
  -3  15   3       17.38       28.02      4.22 o 
  -2  15   3       50.18       52.60      6.71 o 
  -1  15   3        3.05        8.41      2.70 o 
   0  15   3        0.05       -1.40      3.67 o 
   1  15   3        6.62       15.60      5.87 o 
   2  15   3        0.08        0.32      4.59 o 
   3  15   3        1.69        0.33      3.56 o 
   4  15   3        3.96       10.65      6.01 o 
  -3  16   3       16.44       18.37      5.71 o 
  -2  16   3        0.03        1.62      3.05 o 
  -1  16   3        0.25        6.57      5.59 o 
   0  16   3        6.46        3.77      5.13 o 
   1  16   3       13.63       23.74      7.13 o 
   2  16   3       20.45       18.56      6.65 o 
  -1  17   3       16.07       12.42      6.90 o 
   0  17   3        2.08        5.01      6.33 o 
  -8   0   4       19.17       16.51      4.72 o 
  -7   0   4       23.46       19.28      3.31 o 
  -6   0   4      271.95      267.01      8.02 o 
  -5   0   4        1.53        2.44      1.99 o 
  -4   0   4       18.75       15.33      1.96 o 
  -3   0   4     1111.25     1283.03     16.34 o 
  -2   0   4        0.59        2.47      0.80 o 
  -1   0   4      456.54      416.22     14.60 o 
   0   0   4     1005.15      994.31     12.36 o 
   1   0   4     8112.43     8475.38     91.68 o 
   2   0   4     4644.85     4923.80     51.61 o 
   3   0   4        2.60       -0.46      1.88 o 
   4   0   4      888.53      830.94     19.80 o 
   5   0   4      831.30      793.96     15.04 o 
   6   0   4      177.68      134.88      6.41 o 
   7   0   4       10.80       12.45      3.01 o 
   8   0   4      134.03      126.29      8.15 o 
  -9   1   4        0.00        3.01      4.06 o 
  -8   1   4        5.68        5.82      2.67 o 
  -7   1   4        4.39        4.46      2.48 o 
  -6   1   4       13.59       12.32      1.94 o 
  -5   1   4      326.47      319.85      5.62 o 
  -4   1   4      861.85      850.72      9.23 o 
  -3   1   4     1546.51     1770.67     16.15 o 
  -2   1   4     3051.26     3152.78     23.53 o 
  -1   1   4       99.31      108.17      1.88 o 
   0   1   4      482.43      431.06      4.73 o 
   1   1   4     2112.99     2071.95     14.16 o 
   2   1   4      110.50      122.15      3.35 o 
   3   1   4      309.17      246.93      4.51 o 
   4   1   4       72.54       77.69      3.03 o 
   5   1   4      224.63      212.31      5.82 o 
   6   1   4      429.89      373.78      8.92 o 
   7   1   4       29.73       26.19      2.76 o 
   8   1   4        4.46        3.44      2.53 o 
  -9   2   4        0.54        1.82      4.49 o 
  -8   2   4        0.17        2.12      1.84 o 
  -7   2   4      116.51      119.53      5.47 o 
  -6   2   4       55.08       54.84      3.03 o 
  -5   2   4        2.33        3.32      1.34 o 
  -4   2   4      383.13      385.47      6.37 o 
  -3   2   4       39.46       62.62      3.23 o 
  -2   2   4     5399.37     6009.58     42.84 o 
  -1   2   4       20.63       29.35      1.58 o 
   0   2   4      541.77      516.10      5.41 o 
   1   2   4      260.98      263.21      3.16 o 
   2   2   4      795.38      740.64      8.06 o 
   3   2   4      244.77      266.73      4.71 o 
   4   2   4        9.42       15.34      1.60 o 
   5   2   4      387.69      372.76      6.90 o 
   6   2   4       94.75      100.69      4.81 o 
   7   2   4        0.07        0.85      1.53 o 
   8   2   4       17.38       16.55      2.66 o 
  -9   3   4       12.86       10.19      2.74 o 
  -8   3   4        2.05        2.84      1.86 o 
  -7   3   4       72.12       69.19      4.52 o 
  -6   3   4      267.42      235.65      6.36 o 
  -5   3   4       20.25       17.03      1.68 o 
  -4   3   4      472.28      471.62      6.33 o 
  -3   3   4        7.22       11.90      1.03 o 
  -2   3   4        3.12       14.48      1.35 o 
  -1   3   4      176.66      161.28      3.35 o 
   0   3   4       14.15       10.39      0.74 o 
   1   3   4      297.21      282.50      3.93 o 
   2   3   4      855.12      951.94      9.67 o 
   3   3   4       26.50       27.32      1.74 o 
   4   3   4      128.67      111.28      6.61 o 
   5   3   4       69.62       62.20      3.24 o 
   6   3   4       53.93       58.96      4.44 o 
   7   3   4        0.95       -0.84      1.46 o 
   8   3   4        0.00       -1.57      1.57 o 
  -9   4   4        1.32       -1.56      2.33 o 
  -8   4   4        0.01        4.25      4.83 o 
  -7   4   4       80.25       82.70      4.79 o 
  -6   4   4      207.75      200.88      5.95 o 
  -5   4   4        5.60        4.46      1.61 o 
  -4   4   4      202.90      188.74      3.81 o 
  -3   4   4      242.09      247.84      6.63 o 
  -2   4   4      121.21      143.68      2.60 o 
  -1   4   4       37.41       48.97      1.37 o 
   0   4   4        0.54        2.32      0.52 o 
   1   4   4      325.36      309.28      3.84 o 
   2   4   4       62.08       58.76      2.05 o 
   3   4   4      187.43      210.73      4.88 o 
   4   4   4      158.10      150.68      3.94 o 
   5   4   4       44.47       47.43      2.96 o 
   6   4   4       65.03       64.23      3.77 o 
   7   4   4       55.77       47.78      5.12 o 
   8   4   4        1.95        2.76      2.02 o 
  -8   5   4        1.50        3.27      1.95 o 
  -7   5   4        3.31        1.94      1.79 o 
  -6   5   4        3.08        1.99      1.47 o 
  -5   5   4      104.03      106.83      5.90 o 
  -4   5   4       62.38       68.06      3.12 o 
  -3   5   4      185.65      198.34      3.74 o 
  -2   5   4      218.39      257.26      4.24 o 
  -1   5   4      570.49      653.99      6.00 o 
   0   5   4        0.14        3.01      0.58 o 
   1   5   4      211.26      185.50      2.88 o 
   2   5   4       27.78       27.98      2.39 o 
   3   5   4       50.27       37.59      3.22 o 
   4   5   4        3.95        5.90      1.63 o 
   5   5   4       20.32       27.23      2.35 o 
   6   5   4       21.85       22.26      2.44 o 
   7   5   4        6.09        4.47      2.57 o 
   8   5   4        3.28        3.72      2.30 o 
  -8   6   4       30.45       33.07      3.60 o 
  -7   6   4        0.40       -0.77      1.85 o 
  -6   6   4      123.09      116.57      4.74 o 
  -5   6   4       66.00       71.84      3.80 o 
  -4   6   4       73.63       60.74      3.95 o 
  -3   6   4      130.81      128.16      3.58 o 
  -2   6   4       54.32       63.51      1.92 o 
  -1   6   4     1938.97     1988.26     14.51 o 
   0   6   4      554.30      555.49      5.54 o 
   1   6   4      477.20      479.46      5.18 o 
   2   6   4      120.90      126.19      2.96 o 
   3   6   4      336.52      320.96      6.58 o 
   4   6   4        0.15        2.53      1.15 o 
   5   6   4      165.74      161.53      4.60 o 
   6   6   4       13.99       20.42      2.84 o 
   7   6   4       23.97       24.01      3.30 o 
   8   6   4        0.00       -2.60      2.60 o 
  -8   7   4       40.31       47.99      4.14 o 
  -7   7   4       19.59       27.52      3.30 o 
  -6   7   4       87.60       94.71      6.45 o 
  -5   7   4      612.42      588.72     11.83 o 
  -4   7   4      458.59      455.01     10.03 o 
  -3   7   4       24.23       20.07      1.82 o 
  -2   7   4      607.19      568.26      6.00 o 
  -1   7   4      727.95      799.12      7.37 o 
   0   7   4       10.21       17.70      1.78 o 
   1   7   4      197.57      159.45      4.45 o 
   2   7   4        0.01        0.62      0.97 o 
   3   7   4       83.75       93.03      3.27 o 
   4   7   4        0.04        1.16      1.43 o 
   5   7   4      111.14      108.03      5.07 o 
   6   7   4       60.99       61.25      6.66 o 
   7   7   4        3.29        3.19      2.26 o 
  -8   8   4        4.20        4.62      3.13 o 
  -7   8   4      108.71      121.70      7.51 o 
  -6   8   4       55.95       65.02      5.53 o 
  -5   8   4      119.01      116.91      4.48 o 
  -4   8   4        0.13        2.58      1.76 o 
  -3   8   4      538.36      546.80      7.31 o 
  -2   8   4        1.05        1.94      1.12 o 
  -1   8   4      298.46      307.66      4.97 o 
   0   8   4      334.72      308.53      7.55 o 
   1   8   4       65.73       58.24      2.43 o 
   2   8   4      353.33      324.85      6.65 o 
   3   8   4        4.20        7.23      1.71 o 
   4   8   4        6.07       12.40      2.10 o 
   5   8   4      145.81      151.65      6.03 o 
   6   8   4       20.58       22.78      3.16 o 
   7   8   4       38.42       36.05      4.13 o 
  -8   9   4       10.20       12.72      6.43 o 
  -7   9   4        2.25        8.05      2.51 o 
  -6   9   4      122.31      121.22      6.91 o 
  -5   9   4       11.62        9.26      2.62 o 
  -4   9   4       82.35       74.54      5.18 o 
  -3   9   4       17.57       11.63      3.30 o 
  -2   9   4       99.63      104.78      4.83 o 
  -1   9   4        0.10        2.51      2.43 o 
   0   9   4      689.32      671.32     11.78 o 
   1   9   4      183.59      167.49      4.25 o 
   2   9   4      105.33       94.29      3.76 o 
   3   9   4        0.09        1.10      1.48 o 
   4   9   4       47.65       45.55      3.63 o 
   5   9   4       12.25       11.49      2.41 o 
   6   9   4       24.13       32.32      3.69 o 
   7   9   4       11.34       11.66      3.32 o 
  -7  10   4        0.00        2.43      2.53 o 
  -6  10   4       68.86       74.65      5.95 o 
  -5  10   4       11.25       11.33      2.69 o 
  -4  10   4       14.11       11.06      2.72 o 
  -3  10   4       15.26       14.69      2.80 o 
  -2  10   4       22.61       18.87      5.43 o 
  -1  10   4     1153.16     1039.21     17.27 o 
   0  10   4       36.99       43.53      4.78 o 
   1  10   4      308.03      267.70     10.98 o 
   2  10   4       78.52       78.84      5.36 o 
   3  10   4      136.33      122.22      5.20 o 
   4  10   4       24.64       38.46      3.50 o 
   5  10   4       55.01       52.13      4.32 o 
   6  10   4        6.29        8.41      2.61 o 
  -7  11   4        8.55        7.19      3.19 o 
  -6  11   4        0.28        1.24      2.46 o 
  -5  11   4       18.14       21.01      4.76 o 
  -4  11   4        9.73       10.39      3.49 o 
  -3  11   4        1.44        3.18      2.40 o 
  -2  11   4       23.01       18.33      2.90 o 
  -1  11   4        5.32        8.47      3.32 o 
   0  11   4      159.06      139.93      6.01 o 
   1  11   4      115.45      102.47      7.77 o 
   2  11   4       55.03       46.27      4.63 o 
   3  11   4       25.20       29.32      8.92 o 
   4  11   4        0.32        2.74      2.66 o 
   5  11   4       38.17       32.13      4.79 o 
   6  11   4       13.18       22.56      4.79 o 
  -6  12   4        0.02        1.36      2.57 o 
  -5  12   4        3.19        2.50      2.97 o 
  -4  12   4        1.32        2.89      2.32 o 
  -3  12   4       17.34       12.85      3.07 o 
  -2  12   4       25.01       27.37      3.80 o 
  -1  12   4       13.07       14.88      3.05 o 
   0  12   4        2.83        3.05      2.02 o 
   1  12   4       12.19       13.42      4.69 o 
   2  12   4        3.27        5.12      2.73 o 
   3  12   4        0.10        1.32      4.18 o 
   4  12   4       11.23       17.51      3.77 o 
   5  12   4        5.43        7.60      3.73 o 
   6  12   4        0.06        3.23      3.99 o 
  -6  13   4        0.06        3.29      3.26 o 
  -5  13   4        7.53        5.63      2.68 o 
  -4  13   4        4.67        3.25      2.67 o 
  -3  13   4       39.19       38.63      4.71 o 
  -2  13   4      163.85      160.19      7.57 o 
  -1  13   4       57.21       43.64      4.62 o 
   0  13   4       27.02       29.23      3.94 o 
   1  13   4       61.07       67.09      8.79 o 
   2  13   4       21.71       54.60      8.51 o 
   3  13   4        1.99       10.83      3.55 o 
   4  13   4       13.17       19.66      4.23 o 
   5  13   4        0.01       10.80      4.32 o 
  -5  14   4        0.17       11.38      4.02 o 
  -4  14   4       25.18       32.31      6.18 o 
  -3  14   4        4.59       13.11      3.45 o 
  -2  14   4       88.04       81.28      6.54 o 
  -1  14   4       27.01       36.78      4.46 o 
   0  14   4        0.03        0.95      3.56 o 
   1  14   4       43.17       37.17      7.59 o 
   2  14   4      193.16      188.11     12.65 o 
   3  14   4       11.10        9.72      5.77 o 
   4  14   4       34.71       35.70      5.60 o 
  -4  15   4        6.75        7.69      4.56 o 
  -3  15   4       29.75       45.96     17.09 o 
  -2  15   4       35.67       29.77      4.50 o 
  -1  15   4        3.34        1.70      3.53 o 
   0  15   4       15.97       20.15      6.15 o 
   1  15   4        0.12        3.94      4.97 o 
   2  15   4       36.99       37.49      8.30 o 
   3  15   4      108.37      116.08     12.39 o 
  -3  16   4        4.04        4.02      3.75 o 
  -2  16   4        1.87        4.20      3.57 o 
  -1  16   4       46.17       52.96      9.55 o 
   0  16   4        5.57        8.58      5.43 o 
   1  16   4        2.19       -2.21      5.34 o 
   2  16   4        7.75       -0.73      6.37 o 
  -9   1   5        1.41        0.99      2.85 o 
  -8   1   5       10.21        9.78      2.90 o 
  -7   1   5       20.38       17.68      3.66 o 
  -6   1   5       95.63       93.73      4.62 o 
  -5   1   5       12.96       11.98      2.05 o 
  -4   1   5      627.17      606.11      7.37 o 
  -3   1   5       40.40       24.91      1.42 o 
  -2   1   5        0.21        6.44      0.74 o 
  -1   1   5      127.85      125.49      2.44 o 
   0   1   5        0.90        0.76      0.52 o 
   1   1   5      906.76      986.89      7.95 o 
   2   1   5       15.96       24.82      1.64 o 
   3   1   5      311.89      295.99      5.94 o 
   4   1   5      287.10      258.05      5.31 o 
   5   1   5       85.66       88.92      3.82 o 
   6   1   5        1.76        2.36      1.49 o 
   7   1   5        4.33        4.64      1.82 o 
   8   1   5        8.04        7.55      2.44 o 
  -9   2   5        0.33        2.00      3.18 o 
  -8   2   5        0.02        0.45      2.27 o 
  -7   2   5        1.22        0.63      1.63 o 
  -6   2   5      161.76      165.40     10.06 o 
  -5   2   5       52.53       64.57      4.60 o 
  -4   2   5      941.02      914.23      9.74 o 
  -3   2   5        6.07       10.39      1.00 o 
  -2   2   5        0.08        4.49      1.22 o 
  -1   2   5       77.20       56.75      2.19 o 
   0   2   5      485.23      587.56      6.33 o 
   1   2   5      442.66      458.82      5.74 o 
   2   2   5      161.96      133.28      3.08 o 
   3   2   5      176.84      197.30      4.18 o 
   4   2   5       18.00       16.91      2.06 o 
   5   2   5       41.32       48.16      3.01 o 
   6   2   5       16.37       13.31      2.10 o 
   7   2   5       11.55        7.59      1.97 o 
   8   2   5        0.07        0.45      2.12 o 
  -9   3   5       34.91       35.48      5.45 o 
  -8   3   5       50.58       54.45      4.63 o 
  -7   3   5      106.42      109.99      5.38 o 
  -6   3   5       39.53       46.60      3.45 o 
  -5   3   5      669.84      627.52     15.78 o 
  -4   3   5        0.01        1.06      0.93 o 
  -3   3   5        5.96        3.99      0.89 o 
  -2   3   5     2205.14     2448.21     23.17 o 
  -1   3   5      136.89      148.43      3.48 o 
   0   3   5     1428.66     1443.87     12.49 o 
   1   3   5      461.91      517.78      5.29 o 
   2   3   5       77.38       73.34      2.29 o 
   3   3   5      468.26      468.93      6.86 o 
   4   3   5      248.75      227.27      7.08 o 
   5   3   5      195.83      184.71      4.91 o 
   6   3   5       31.06       28.89      2.68 o 
   7   3   5        4.50        3.59      1.69 o 
   8   3   5       25.06       31.37      4.30 o 
  -9   4   5        2.48        2.92      3.34 o 
  -8   4   5        0.01        0.13      1.83 o 
  -7   4   5        0.03        2.04      1.76 o 
  -6   4   5        1.43        2.48      1.49 o 
  -5   4   5      418.76      407.70      7.94 o 
  -4   4   5     1076.72     1068.64     13.43 o 
  -3   4   5      460.91      452.60      7.23 o 
  -2   4   5       16.02       23.81      1.80 o 
  -1   4   5     1579.91     1566.09     16.08 o 
   0   4   5       46.45       62.08      1.61 o 
   1   4   5      568.29      517.74      6.02 o 
   2   4   5      286.68      249.58      4.43 o 
   3   4   5      305.27      266.14      5.00 o 
   4   4   5      934.02      899.56     11.12 o 
   5   4   5       73.61       63.59      3.72 o 
   6   4   5        4.23        2.60      1.70 o 
   7   4   5       56.45       67.46      4.81 o 
   8   4   5       27.38       28.10      5.54 o 
  -8   5   5        3.22        7.73      2.35 o 
  -7   5   5        2.45        1.36      1.84 o 
  -6   5   5        0.36       -1.02      1.38 o 
  -5   5   5       52.49       50.02      5.39 o 
  -4   5   5       16.72       20.23      1.94 o 
  -3   5   5      512.67      454.47      7.37 o 
  -2   5   5      196.83      193.02      4.27 o 
  -1   5   5      228.84      269.53      3.40 o 
   0   5   5      655.77      646.24      6.24 o 
   1   5   5      656.12      633.87      6.89 o 
   2   5   5      429.54      409.06      6.08 o 
   3   5   5      650.72      596.60     11.12 o 
   4   5   5      223.77      225.89      5.05 o 
   5   5   5      108.11       95.11      3.95 o 
   6   5   5       43.17       50.97      3.54 o 
   7   5   5       11.25       11.66      2.32 o 
   8   5   5        9.15        6.55      3.15 o 
  -8   6   5        1.14        3.52      2.18 o 
  -7   6   5        0.03        0.04      1.76 o 
  -6   6   5        0.14        0.98      1.56 o 
  -5   6   5        0.63        0.06      1.26 o 
  -4   6   5       38.56       40.01      5.79 o 
  -3   6   5       38.80       37.68      2.42 o 
  -2   6   5       39.32       35.78      2.40 o 
  -1   6   5       23.50       36.82      1.47 o 
   0   6   5       59.19       63.57      1.76 o 
   1   6   5       41.80       35.36      1.54 o 
   2   6   5       60.61       57.65      2.66 o 
   3   6   5       16.87       15.47      1.63 o 
   4   6   5       70.74       70.22      3.14 o 
   5   6   5       40.96       47.97      3.14 o 
   6   6   5        4.95        4.98      2.08 o 
   7   6   5       10.21        4.17      2.48 o 
  -8   7   5        0.52        0.95      2.21 o 
  -7   7   5       80.85       85.76      4.96 o 
  -6   7   5       12.53       11.45      2.23 o 
  -5   7   5      166.53      157.71      5.00 o 
  -4   7   5       25.20       24.81      3.52 o 
  -3   7   5       25.18       23.81      2.11 o 
  -2   7   5       29.05       23.81      1.65 o 
  -1   7   5        1.44        1.54      0.75 o 
   0   7   5       28.85       32.15      1.82 o 
   1   7   5        2.39        4.86      1.10 o 
   2   7   5       76.33       71.71      3.32 o 
   3   7   5      492.20      424.05     19.65 o 
   4   7   5       35.01       42.01      3.39 o 
   5   7   5       93.92       92.33      5.05 o 
   6   7   5        0.07        1.81      1.99 o 
   7   7   5       17.02       18.72      3.34 o 
  -8   8   5        0.30       -0.59      3.09 o 
  -7   8   5        8.52        8.04      5.82 o 
  -6   8   5       21.92       24.62      2.84 o 
  -5   8   5       25.60       21.09      2.63 o 
  -4   8   5      141.38      119.02      4.74 o 
  -3   8   5        6.14        5.32      1.14 o 
  -2   8   5      248.07      225.00      5.37 o 
  -1   8   5        4.05        6.12      1.36 o 
   0   8   5        0.78        2.46      0.92 o 
   1   8   5       54.47       54.05      2.64 o 
   2   8   5       15.23       19.38      2.19 o 
   3   8   5        9.61       12.18      2.02 o 
   4   8   5        1.64        2.80      1.71 o 
   5   8   5        3.39        4.93      2.02 o 
   6   8   5        1.64        2.52      2.02 o 
   7   8   5       24.42       28.76      4.06 o 
  -7   9   5       14.95       15.52      4.76 o 
  -6   9   5        2.08        4.79      4.12 o 
  -5   9   5        0.49       -0.92      1.73 o 
  -4   9   5       97.93       90.39      8.27 o 
  -3   9   5       82.39       64.72      4.71 o 
  -2   9   5        8.91        7.92      1.60 o 
  -1   9   5      163.22      156.47      4.51 o 
   0   9   5      772.11      710.99     17.17 o 
   1   9   5        1.65        3.14      1.14 o 
   2   9   5        1.25       -0.29      1.28 o 
   3   9   5       65.90       60.24      3.85 o 
   4   9   5       47.10       45.22      3.76 o 
   5   9   5       11.80       10.25      2.42 o 
   6   9   5        0.68        4.96      2.26 o 
   7   9   5        0.30        3.26      2.96 o 
  -7  10   5        0.56        6.98      2.78 o 
  -6  10   5        0.53        7.50      2.44 o 
  -5  10   5       89.88       77.49     13.37 o 
  -4  10   5      170.43      189.34      8.93 o 
  -3  10   5        1.41        3.65      1.92 o 
  -2  10   5      235.77      224.39      7.53 o 
  -1  10   5      529.73      494.45     23.84 o 
   0  10   5        2.36        6.61      2.26 o 
   1  10   5      143.59      158.51      4.88 o 
   2  10   5      194.99      181.73     10.41 o 
   3  10   5       16.10       19.01      2.64 o 
   4  10   5       92.83       91.40      5.12 o 
   5  10   5       18.22       17.25      3.05 o 
   6  10   5        4.00        3.80      2.45 o 
  -7  11   5        1.86       -1.42      3.05 o 
  -6  11   5        9.70        9.54      5.48 o 
  -5  11   5       43.38       49.32      5.93 o 
  -4  11   5       27.01       17.48      3.60 o 
  -3  11   5      105.07       99.92      7.47 o 
  -2  11   5       40.73       35.18      4.01 o 
  -1  11   5        4.21        5.03      2.21 o 
   0  11   5        0.62        3.21      2.04 o 
   1  11   5       31.96       40.65      6.96 o 
   2  11   5       99.92      101.48      6.41 o 
   3  11   5      169.92      159.52      7.39 o 
   4  11   5        0.09        0.15      2.66 o 
   5  11   5       20.99       22.79      4.51 o 
   6  11   5       25.44       23.40      7.86 o 
  -6  12   5        3.33        6.19      3.08 o 
  -5  12   5        2.20        3.27      2.78 o 
  -4  12   5      105.95      118.07      8.52 o 
  -3  12   5      385.20      395.31     11.37 o 
  -2  12   5       25.45       21.58      3.51 o 
  -1  12   5      123.47      124.34      6.43 o 
   0  12   5      163.35      148.63      6.89 o 
   1  12   5        0.19        1.02      3.40 o 
   2  12   5        3.73        6.18      4.26 o 
   3  12   5       11.06       14.22      3.26 o 
   4  12   5        7.14       17.55      8.04 o 
   5  12   5       20.87       22.98      4.84 o 
  -5  13   5        1.26        0.62      2.43 o 
  -4  13   5        2.91        1.51      4.98 o 
  -3  13   5        3.37        3.02      2.51 o 
  -2  13   5       47.10       58.60      5.44 o 
  -1  13   5        3.66        2.96      2.26 o 
   0  13   5      103.70      124.04      7.09 o 
   1  13   5       41.59       43.38      7.62 o 
   2  13   5        4.57       -2.11      3.99 o 
   3  13   5       14.96        7.72      4.66 o 
   4  13   5       31.45       41.41      5.60 o 
   5  13   5       26.85       28.22      5.66 o 
  -5  14   5        1.10       -1.13      3.32 o 
  -4  14   5       14.91       11.49      3.43 o 
  -3  14   5       55.31       63.98      6.05 o 
  -2  14   5        0.80        3.01      2.75 o 
  -1  14   5      102.20       99.59      6.96 o 
   0  14   5        0.78        3.81      2.78 o 
   1  14   5      155.59      155.08     13.23 o 
   2  14   5       69.94       74.44     10.11 o 
   3  14   5        0.41        3.02      5.15 o 
   4  14   5        6.76        5.90      6.20 o 
  -4  15   5        0.53        1.42      3.66 o 
  -3  15   5       15.68       14.45      3.84 o 
  -2  15   5        5.30        3.44      7.14 o 
  -1  15   5        0.12       -1.28      3.01 o 
   0  15   5        0.33       -3.85      3.85 o 
   1  15   5        0.86        3.04      5.32 o 
   2  15   5       44.54       49.39      9.16 o 
   3  15   5       12.72       18.61      6.97 o 
  -2  16   5        2.78        1.63      3.75 o 
  -1  16   5        4.12        6.99      4.06 o 
   0  16   5        0.01        5.06      6.11 o 
   1  16   5        0.52        8.95      6.81 o 
  -9   0   6        2.92        1.27      4.68 o 
  -8   0   6       40.39       38.68      6.64 o 
  -7   0   6       33.67       33.92      5.98 o 
  -6   0   6        7.34       11.50      3.40 o 
  -5   0   6       14.40       10.46      3.16 o 
  -4   0   6        4.60        6.14      2.62 o 
  -3   0   6       76.44       54.70      4.07 o 
  -2   0   6     1660.22     1852.14     28.77 o 
  -1   0   6     1039.31     1045.71     13.75 o 
   0   0   6     1932.38     2065.53     24.15 o 
   1   0   6      252.76      211.66      5.42 o 
   2   0   6       35.94       61.33      3.57 o 
   3   0   6       18.47       25.01      2.77 o 
   4   0   6      127.03      108.85      5.97 o 
   5   0   6        3.59        4.67      2.22 o 
   6   0   6       88.29       91.60      9.06 o 
   7   0   6       26.60       23.57      4.10 o 
   8   0   6        0.56       -1.28      3.59 o 
  -9   1   6        7.87        6.87      3.43 o 
  -8   1   6        4.47        8.28      3.12 o 
  -7   1   6        0.17       -0.66      1.83 o 
  -6   1   6       75.81       69.45      3.92 o 
  -5   1   6       15.62       12.46      1.80 o 
  -4   1   6       34.57       31.87      1.87 o 
  -3   1   6      630.21      669.97      7.37 o 
  -2   1   6      193.88      175.09      3.00 o 
  -1   1   6      466.11      447.20      5.30 o 
   0   1   6     1254.05     1237.42     11.37 o 
   1   1   6      950.54      990.54     10.07 o 
   2   1   6      152.86      134.06      4.67 o 
   3   1   6      186.46      167.44      4.01 o 
   4   1   6      121.67      102.54      3.58 o 
   5   1   6      229.70      220.57      5.54 o 
   6   1   6      105.55      115.70      4.84 o 
   7   1   6        1.76        5.93      2.04 o 
   8   1   6       34.92       28.08      4.21 o 
  -9   2   6        8.24       11.11      9.92 o 
  -8   2   6        9.04        5.47      2.31 o 
  -7   2   6       34.37       33.89      4.05 o 
  -6   2   6       45.26       45.94      3.99 o 
  -5   2   6      911.66      856.17     12.22 o 
  -4   2   6        1.38        2.14      1.20 o 
  -3   2   6      184.96      177.48      4.24 o 
  -2   2   6      391.88      369.95      6.35 o 
  -1   2   6      263.11      297.76      3.95 o 
   0   2   6        8.73       11.20      1.06 o 
   1   2   6      172.51      185.83      2.90 o 
   2   2   6      849.38      865.27     12.66 o 
   3   2   6       56.72       59.69      2.73 o 
   4   2   6       62.14       57.33      3.28 o 
   5   2   6      282.85      273.81      6.22 o 
   6   2   6        0.02       -0.59      1.74 o 
   7   2   6       26.37       26.18      2.96 o 
   8   2   6        0.79       -2.11      2.36 o 
  -9   3   6       17.94       25.39      4.69 o 
  -8   3   6        7.39        8.45      5.62 o 
  -7   3   6       18.02       16.20      2.52 o 
  -6   3   6       60.36       61.51      3.85 o 
  -5   3   6     1140.33     1033.96     13.97 o 
  -4   3   6      192.91      191.05      4.85 o 
  -3   3   6      781.33      834.05     10.91 o 
  -2   3   6      102.99      100.85      3.61 o 
  -1   3   6       24.16       17.60      2.93 o 
   0   3   6       10.04       12.98      1.10 o 
   1   3   6      349.55      351.00      4.33 o 
   2   3   6       14.14       16.37      1.77 o 
   3   3   6      264.80      245.80     10.72 o 
   4   3   6        2.53        2.64      1.20 o 
   5   3   6      170.69      149.46      4.57 o 
   6   3   6       15.08       14.74      2.21 o 
   7   3   6       20.38       17.50      2.54 o 
   8   3   6        8.14        5.83      2.48 o 
  -8   4   6       32.06       38.48      6.32 o 
  -7   4   6       16.20       15.06      2.58 o 
  -6   4   6        0.23        0.95      1.47 o 
  -5   4   6       44.30       53.54      3.34 o 
  -4   4   6        6.07        8.28      1.43 o 
  -3   4   6        0.01        0.98      0.78 o 
  -2   4   6       21.67       23.30      1.91 o 
  -1   4   6      586.25      606.27      8.64 o 
   0   4   6       15.27        9.13      0.88 o 
   1   4   6      272.84      268.34      3.80 o 
   2   4   6      109.40       96.29      3.07 o 
   3   4   6      568.02      545.50      7.80 o 
   4   4   6      132.91      128.96      4.37 o 
   5   4   6       49.83       57.45      3.42 o 
   6   4   6        1.17        3.84      1.61 o 
   7   4   6       44.91       37.03      4.03 o 
  -8   5   6        0.92        4.93      2.12 o 
  -7   5   6        0.02       -1.22      1.65 o 
  -6   5   6       63.52       64.76      4.06 o 
  -5   5   6        4.92        4.56      1.56 o 
  -4   5   6       43.93       49.15      3.00 o 
  -3   5   6        1.09        5.92      3.12 o 
  -2   5   6      108.50      103.94      4.01 o 
  -1   5   6        7.45        7.54      1.21 o 
   0   5   6      166.38      150.59      2.72 o 
   1   5   6       60.39       69.14      1.99 o 
   2   5   6      182.97      170.35      3.84 o 
   3   5   6        0.01        1.56      1.02 o 
   4   5   6       10.53       11.92      1.73 o 
   5   5   6       36.33       30.94      2.74 o 
   6   5   6       20.30       22.82      2.60 o 
   7   5   6        0.31        4.33      3.26 o 
  -8   6   6        0.00        0.13      2.02 o 
  -7   6   6       47.95       53.43      4.21 o 
  -6   6   6      131.12      138.29      5.19 o 
  -5   6   6       77.13       82.77      4.13 o 
  -4   6   6       77.69       72.46      4.88 o 
  -3   6   6       38.22       47.46      2.77 o 
  -2   6   6      278.57      287.71      5.80 o 
  -1   6   6       56.82       56.38      2.34 o 
   0   6   6        2.02        6.24      1.26 o 
   1   6   6       64.52       60.94      2.03 o 
   2   6   6      622.70      594.30      7.83 o 
   3   6   6       73.20       76.62      3.98 o 
   4   6   6      135.85      140.37      4.14 o 
   5   6   6        0.13       -0.83      1.66 o 
   6   6   6        1.42        3.05      2.01 o 
   7   6   6       33.31       35.90      4.49 o 
  -8   7   6        2.94        7.01      2.54 o 
  -7   7   6        1.95        5.35      3.04 o 
  -6   7   6       72.14       77.20      4.44 o 
  -5   7   6       40.56       42.21      3.25 o 
  -4   7   6        1.83       11.07      9.44 o 
  -3   7   6      147.89      137.85      8.11 o 
  -2   7   6      223.83      200.10      8.04 o 
  -1   7   6       13.22       15.78      1.61 o 
   0   7   6       34.44       38.31      2.58 o 
   1   7   6       64.34       66.42      2.96 o 
   2   7   6        0.18       -0.71      1.21 o 
   3   7   6       20.32       20.83      2.65 o 
   4   7   6       93.70       79.12      4.52 o 
   5   7   6       46.60       45.21      3.88 o 
   6   7   6       45.32       43.84      4.17 o 
   7   7   6        0.99        1.52      2.71 o 
  -8   8   6        1.38        4.01      4.05 o 
  -7   8   6      125.24      122.69      7.44 o 
  -6   8   6       94.47       84.96      4.67 o 
  -5   8   6        0.07       -0.84      1.48 o 
  -4   8   6      213.77      195.92      5.46 o 
  -3   8   6       24.85       29.61      3.74 o 
  -2   8   6      269.61      257.51      6.03 o 
  -1   8   6      318.58      321.21      7.43 o 
   0   8   6      206.85      200.19      5.09 o 
   1   8   6      459.03      411.06      6.37 o 
   2   8   6      273.00      250.63     13.60 o 
   3   8   6      122.82      118.00      4.73 o 
   4   8   6       28.19       30.64      3.19 o 
   5   8   6        3.62        5.97      2.20 o 
   6   8   6       12.59       15.83      3.07 o 
   7   8   6       31.78       37.68      4.71 o 
  -7   9   6        3.24        5.55      4.40 o 
  -6   9   6       28.42       21.99      6.01 o 
  -5   9   6       16.36       25.00      3.53 o 
  -4   9   6        0.19        2.44      2.05 o 
  -3   9   6       39.24       40.86      3.09 o 
  -2   9   6      250.12      235.42      5.91 o 
  -1   9   6       10.62       12.57      1.89 o 
   0   9   6      813.72      786.27     11.49 o 
   1   9   6      380.32      373.07      7.44 o 
   2   9   6        2.58        3.67      1.54 o 
   3   9   6        0.20        2.15      1.78 o 
   4   9   6       54.77       51.93      4.19 o 
   5   9   6        0.26        0.54      1.88 o 
   6   9   6       38.79       37.00      4.15 o 
  -7  10   6       40.45       43.59     12.30 o 
  -6  10   6      136.54      128.87      7.56 o 
  -5  10   6        8.04        8.70      2.76 o 
  -4  10   6        3.20        1.51      2.23 o 
  -3  10   6       33.63       32.48      3.86 o 
  -2  10   6       11.64       14.91      2.69 o 
  -1  10   6      109.49      116.57      5.80 o 
   0  10   6       91.49       90.05      5.51 o 
   1  10   6      404.36      359.85     10.85 o 
   2  10   6       47.11       42.13      4.19 o 
   3  10   6        7.14        5.02      1.99 o 
   4  10   6      102.98      105.74      5.58 o 
   5  10   6        5.28        3.04      2.21 o 
   6  10   6        1.23       -0.38      2.53 o 
  -6  11   6        3.25        0.17      2.46 o 
  -5  11   6        7.61       14.58      3.20 o 
  -4  11   6        0.33        0.78      2.04 o 
  -3  11   6       43.15       39.92      4.28 o 
  -2  11   6       73.99       76.96      5.68 o 
  -1  11   6      110.03       95.36      6.00 o 
   0  11   6       30.79       33.53      3.89 o 
   1  11   6       73.83       68.41      5.14 o 
   2  11   6       29.28       22.31      5.71 o 
   3  11   6        5.30        4.29      4.15 o 
   4  11   6       26.30       22.57      6.43 o 
   5  11   6       43.37       36.48      5.43 o 
  -6  12   6        0.27       11.98     12.63 o 
  -5  12   6        1.02        0.92      2.39 o 
  -4  12   6        4.69        2.42      2.32 o 
  -3  12   6       86.79       88.17      6.40 o 
  -2  12   6       50.97       49.70      8.75 o 
  -1  12   6        0.52        1.04      3.75 o 
   0  12   6       22.47       17.30      3.36 o 
   1  12   6        4.48        3.60      4.23 o 
   2  12   6       11.53        8.93      4.94 o 
   3  12   6        0.83        2.44      4.37 o 
   4  12   6        0.74        7.23      5.17 o 
   5  12   6       27.20       28.80      8.94 o 
  -5  13   6        0.31        3.25      3.12 o 
  -4  13   6        4.47        6.62      2.65 o 
  -3  13   6        8.06       11.99      3.20 o 
  -2  13   6        0.62       -0.12      2.05 o 
  -1  13   6       39.49       34.19      4.44 o 
   0  13   6        7.08        9.05      5.18 o 
   1  13   6       14.40       20.56      6.11 o 
   2  13   6       55.11       52.61      8.65 o 
   3  13   6       36.91       25.95      7.20 o 
   4  13   6        0.00        3.21      5.31 o 
  -4  14   6        6.11       13.81      3.59 o 
  -3  14   6        0.53       -1.87      2.73 o 
  -2  14   6       36.75       44.32      5.13 o 
  -1  14   6        2.64        4.59      3.09 o 
   0  14   6        3.17        3.29      2.73 o 
   1  14   6       33.48       31.54      7.04 o 
   2  14   6       12.60       22.50      7.00 o 
   3  14   6        2.42       -3.63      5.38 o 
  -3  15   6      115.44      115.56      8.64 o 
  -2  15   6       39.68       33.21      5.27 o 
  -1  15   6        0.06       -2.57      2.84 o 
   0  15   6       20.64       25.26      6.81 o 
   1  15   6       12.05        9.23      6.02 o 
   2  15   6        0.62        7.09      6.44 o 
  -1  16   6       59.62       71.84      7.22 o 
   0  16   6        0.58        5.63      6.74 o 
  -9   1   7       39.81       34.24      5.43 o 
  -8   1   7       22.31       17.86      3.76 o 
  -7   1   7       40.55       35.07      4.17 o 
  -6   1   7      211.99      199.37      7.36 o 
  -5   1   7      859.63      875.93     15.80 o 
  -4   1   7        0.89        2.12      1.07 o 
  -3   1   7     1103.31     1108.51     15.05 o 
  -2   1   7       11.39       11.74      1.02 o 
  -1   1   7      235.77      231.35      3.77 o 
   0   1   7       84.63      100.24      2.60 o 
   1   1   7        8.76        4.82      0.71 o 
   2   1   7      196.59      184.16      4.09 o 
   3   1   7       16.28       18.05      1.79 o 
   4   1   7       24.07       24.19      2.26 o 
   5   1   7       25.02       27.78      2.61 o 
   6   1   7        4.91        5.97      2.08 o 
   7   1   7       12.31       13.37      2.54 o 
  -8   2   7        3.70        4.24      3.22 o 
  -7   2   7        1.81        2.39      1.87 o 
  -6   2   7        4.44        3.69      2.25 o 
  -5   2   7       49.37       61.40      3.56 o 
  -4   2   7      465.96      482.11     15.42 o 
  -3   2   7       35.02       39.67      2.49 o 
  -2   2   7      166.67      212.49     19.76 o 
  -1   2   7      685.08      642.47      7.07 o 
   0   2   7        0.99        4.46      0.86 o 
   1   2   7      175.85      199.12      3.85 o 
   2   2   7      191.39      178.70      4.04 o 
   3   2   7       48.42       53.86      2.78 o 
   4   2   7      223.85      217.10      5.81 o 
   5   2   7       94.32       77.24      3.98 o 
   6   2   7        4.64        2.53      1.92 o 
   7   2   7        2.88        5.22      2.19 o 
  -8   3   7        0.40        0.95      2.31 o 
  -7   3   7       66.32       62.25      5.38 o 
  -6   3   7        0.40        1.55      1.49 o 
  -5   3   7       60.13       58.40      3.54 o 
  -4   3   7      192.90      204.04      7.00 o 
  -3   3   7        3.61        4.80      2.80 o 
  -2   3   7      114.71       94.74      3.24 o 
  -1   3   7       49.78       49.93      2.64 o 
   0   3   7      455.92      436.89      5.86 o 
   1   3   7        0.02        2.56      0.67 o 
   2   3   7       62.01       50.69      2.55 o 
   3   3   7      762.14      759.26      9.85 o 
   4   3   7       39.42       34.04      2.60 o 
   5   3   7       32.54       39.83      3.04 o 
   6   3   7        0.06       -0.31      1.79 o 
   7   3   7       32.19       37.39      3.57 o 
  -8   4   7        0.08        5.83      2.56 o 
  -7   4   7        5.01        1.34      2.16 o 
  -6   4   7       48.44       47.00      3.62 o 
  -5   4   7      164.76      160.89      5.15 o 
  -4   4   7      146.04      140.77      4.42 o 
  -3   4   7       16.11       21.67      1.99 o 
  -2   4   7      155.56      150.41      4.15 o 
  -1   4   7      959.63      990.23     12.48 o 
   0   4   7        0.62        2.46      0.76 o 
   1   4   7        0.21        2.42      0.71 o 
   2   4   7      122.53      120.15      3.35 o 
   3   4   7        6.56        7.06      1.34 o 
   4   4   7        4.54        3.61      1.70 o 
   5   4   7        8.93        8.68      1.84 o 
   6   4   7       34.85       34.61      3.13 o 
   7   4   7       41.66       47.47      4.53 o 
  -8   5   7       68.20       87.63      6.65 o 
  -7   5   7        0.09        1.77      1.81 o 
  -6   5   7        1.32       -1.42      1.42 o 
  -5   5   7       26.48       36.25      3.11 o 
  -4   5   7        0.48        0.31      1.23 o 
  -3   5   7      309.80      287.34      6.12 o 
  -2   5   7        6.41        7.10      1.38 o 
  -1   5   7      130.10      129.75      3.89 o 
   0   5   7      356.06      320.46      6.74 o 
   1   5   7       23.31       27.76      1.59 o 
   2   5   7     1050.87      979.71     11.15 o 
   3   5   7      308.29      257.19     14.47 o 
   4   5   7        1.50        2.22      1.39 o 
   5   5   7       64.94       82.52      4.09 o 
   6   5   7       27.87       31.25      3.74 o 
   7   5   7       27.05       37.58      4.46 o 
  -8   6   7        8.62       11.44      3.14 o 
  -7   6   7        3.47        5.25      2.06 o 
  -6   6   7       15.74       14.28      3.37 o 
  -5   6   7       29.62       28.36      2.81 o 
  -4   6   7       66.61       60.36      3.49 o 
  -3   6   7       18.25       15.51      1.89 o 
  -2   6   7       36.70       27.95      2.25 o 
  -1   6   7       12.14       14.98      1.56 o 
   0   6   7       77.77       83.44      2.69 o 
   1   6   7      209.47      212.96      3.69 o 
   2   6   7        2.07        0.46      0.98 o 
   3   6   7      240.16      224.95      5.02 o 
   4   6   7      302.19      281.46      7.46 o 
   5   6   7       58.27       61.17      4.53 o 
   6   6   7        5.99        8.26      2.39 o 
   7   6   7       11.74       11.14      3.42 o 
  -8   7   7        3.59        5.12      2.55 o 
  -7   7   7        5.73        6.18      2.11 o 
  -6   7   7       20.77       22.39      2.84 o 
  -5   7   7       10.85       13.15      2.22 o 
  -4   7   7        1.77        3.63      1.53 o 
  -3   7   7       53.72       46.80      3.06 o 
  -2   7   7       51.69       54.26      2.62 o 
  -1   7   7      102.41       88.19      3.71 o 
   0   7   7      129.25      120.26      5.03 o 
   1   7   7      196.73      178.39      4.85 o 
   2   7   7        2.34        0.77      1.31 o 
   3   7   7      121.56      125.66      4.72 o 
   4   7   7        0.00       -0.86      1.73 o 
   5   7   7       36.17       38.48      3.90 o 
   6   7   7        0.59       -1.47      2.04 o 
  -7   8   7        8.67       11.50      2.56 o 
  -6   8   7        1.09        2.82      1.96 o 
  -5   8   7        9.73        8.86      2.15 o 
  -4   8   7        2.28       -0.97      1.82 o 
  -3   8   7       37.22       28.56      2.68 o 
  -2   8   7        0.06       -0.18      1.19 o 
  -1   8   7       28.00       26.32      3.22 o 
   0   8   7      131.36      128.97      4.36 o 
   1   8   7      216.24      187.99      5.17 o 
   2   8   7       48.73       41.61      4.87 o 
   3   8   7       19.04       20.89      2.71 o 
   4   8   7       17.62       20.83      2.89 o 
   5   8   7        6.40        2.77      2.07 o 
   6   8   7       16.60       21.08      3.39 o 
  -7   9   7        2.38        7.74      5.06 o 
  -6   9   7       11.74       10.50      4.51 o 
  -5   9   7       10.80       19.23      5.43 o 
  -4   9   7        1.58        4.15      1.94 o 
  -3   9   7      151.32      132.41      4.85 o 
  -2   9   7        6.72        6.26      1.59 o 
  -1   9   7       11.18       10.89      1.93 o 
   0   9   7       16.49       18.40      2.28 o 
   1   9   7      175.18      165.20      8.15 o 
   2   9   7       54.92       57.67      8.30 o 
   3   9   7       39.66       39.26      5.32 o 
   4   9   7        0.14        1.60      1.95 o 
   5   9   7        9.92        5.23      3.16 o 
   6   9   7        4.34        5.10      3.08 o 
  -7  10   7        2.76        4.75      3.17 o 
  -6  10   7        4.50        5.81      2.86 o 
  -5  10   7       24.29       23.82      5.13 o 
  -4  10   7       26.71       34.09      5.08 o 
  -3  10   7        4.48        3.42      5.76 o 
  -2  10   7        8.54        7.69      2.33 o 
  -1  10   7       29.57       22.83      3.29 o 
   0  10   7        3.37        6.40      1.87 o 
   1  10   7        1.90        3.39      1.74 o 
   2  10   7       43.13       41.96      4.30 o 
   3  10   7        3.29        2.91      2.40 o 
   4  10   7       25.30       28.28      3.53 o 
   5  10   7       15.10       18.28      3.23 o 
  -6  11   7        0.10        1.96      2.73 o 
  -5  11   7        9.65       14.03      3.11 o 
  -4  11   7        1.41        2.68      2.57 o 
  -3  11   7       51.75       59.46     11.48 o 
  -2  11   7        0.13        1.86      2.17 o 
  -1  11   7        1.93        3.30      2.49 o 
   0  11   7       27.76       25.36      3.59 o 
   1  11   7       36.91       45.26      4.55 o 
   2  11   7       28.94       30.74      6.34 o 
   3  11   7       17.04       21.03      5.67 o 
   4  11   7        0.03        7.93      5.18 o 
   5  11   7        1.14       18.39      6.13 o 
  -6  12   7        0.14        2.06      6.19 o 
  -5  12   7       78.70       74.61      6.56 o 
  -4  12   7       88.84       73.22      6.31 o 
  -3  12   7        8.86        6.35      2.59 o 
  -2  12   7      233.91      216.05      8.44 o 
  -1  12   7      165.13      160.93      7.45 o 
   0  12   7        0.80        1.15      2.25 o 
   1  12   7      167.29      161.28     12.90 o 
   2  12   7       71.29       71.56      9.52 o 
   3  12   7       20.30       21.36      6.46 o 
   4  12   7       22.59       30.44      7.60 o 
  -5  13   7        4.18        1.09      5.66 o 
  -4  13   7        0.47       -2.99      5.10 o 
  -3  13   7        8.83        8.37      3.24 o 
  -2  13   7      149.63      141.56     11.62 o 
  -1  13   7        0.33        2.74      2.53 o 
   0  13   7       73.58       77.79      6.18 o 
   1  13   7        0.03       -2.21      4.47 o 
   2  13   7       51.49       61.91      9.42 o 
   3  13   7       47.48       46.65      8.61 o 
   4  13   7        9.99       21.96      7.51 o 
  -4  14   7       42.00       36.72      5.87 o 
  -3  14   7       56.99       66.39      6.46 o 
  -2  14   7        0.61        0.83      2.75 o 
  -1  14   7        9.33       10.26      3.44 o 
   0  14   7        3.29        1.71      2.95 o 
   1  14   7        0.90        2.49      5.27 o 
   2  14   7        0.04        8.16      6.55 o 
   3  14   7       27.84       39.35      8.57 o 
  -3  15   7        0.08        4.72      5.66 o 
  -2  15   7        1.84       21.61      4.82 o 
  -1  15   7        1.07       -0.56      4.16 o 
   0  15   7        0.55        2.39      6.16 o 
   1  15   7        0.38        1.39      6.20 o 
  -8   0   8        1.01        9.31      3.67 o 
  -7   0   8      226.33      235.43     12.53 o 
  -6   0   8      122.57      103.88      8.61 o 
  -5   0   8       38.67       43.51      5.64 o 
  -4   0   8      176.30      191.87      9.19 o 
  -3   0   8      520.14      450.98     14.17 o 
  -2   0   8        5.82       15.65      3.02 o 
  -1   0   8      110.50      117.70      4.02 o 
   0   0   8      204.54      196.94      5.56 o 
   1   0   8       72.86       64.70      3.60 o 
   2   0   8       60.48       66.37      4.13 o 
   3   0   8        5.96       13.30      3.28 o 
   4   0   8       26.17       18.94      3.05 o 
   5   0   8        0.01        2.70      2.25 o 
   6   0   8       62.43       65.56      5.85 o 
   7   0   8      148.49      155.98     14.07 o 
  -8   1   8       11.46       17.61      3.63 o 
  -7   1   8       17.02       16.08      3.27 o 
  -6   1   8       13.69       18.57      3.13 o 
  -5   1   8       27.69       33.01      3.73 o 
  -4   1   8       16.23       14.56      2.51 o 
  -3   1   8       92.72       82.47      4.37 o 
  -2   1   8        5.25        5.26      1.89 o 
  -1   1   8     1588.40     1535.89     14.07 o 
   0   1   8      501.21      482.11      6.55 o 
   1   1   8       27.08       30.47      2.26 o 
   2   1   8       73.51       72.42      3.02 o 
   3   1   8        4.38        5.51      1.47 o 
   4   1   8       32.28       26.56      2.41 o 
   5   1   8       45.79       48.75      3.44 o 
   6   1   8        3.01        6.26      1.94 o 
   7   1   8       39.28       56.14      4.42 o 
  -8   2   8       20.94       22.98      4.03 o 
  -7   2   8        5.66        6.35      2.47 o 
  -6   2   8        0.40        3.69      2.88 o 
  -5   2   8        0.05        0.44      1.51 o 
  -4   2   8      230.00      200.63      5.25 o 
  -3   2   8       47.90       59.42      3.86 o 
  -2   2   8      284.14      272.38      8.74 o 
  -1   2   8       24.71       27.91      3.79 o 
   0   2   8        9.13        9.34      1.18 o 
   1   2   8      355.98      321.02      5.47 o 
   2   2   8      100.56       89.40      3.18 o 
   3   2   8       41.82       36.24      2.52 o 
   4   2   8       74.65       63.14      3.45 o 
   5   2   8       15.22       18.90      2.81 o 
   6   2   8        8.35       10.62      2.51 o 
   7   2   8        2.17        5.92      2.39 o 
  -8   3   8        6.59        6.62      2.79 o 
  -7   3   8      142.26      121.70      7.07 o 
  -6   3   8      113.89      113.73      6.04 o 
  -5   3   8        6.18        4.91      1.95 o 
  -4   3   8       55.93       61.98      3.46 o 
  -3   3   8      203.99      212.75      5.32 o 
  -2   3   8       69.80       61.60      3.37 o 
  -1   3   8        2.64        4.52      1.31 o 
   0   3   8        0.02        1.66      1.07 o 
   1   3   8        6.03        7.11      1.13 o 
   2   3   8       59.87       55.53      2.77 o 
   3   3   8       73.22       54.74      2.97 o 
   4   3   8       14.23       11.98      1.84 o 
   5   3   8       18.00       18.31      2.32 o 
   6   3   8        0.02        4.51      1.75 o 
   7   3   8        4.07        9.46      2.70 o 
  -8   4   8        1.54        4.98      2.83 o 
  -7   4   8        3.89        6.33      2.54 o 
  -6   4   8      153.54      124.93      6.09 o 
  -5   4   8       11.62       11.90      2.05 o 
  -4   4   8       35.05       30.78      2.71 o 
  -3   4   8       78.04       73.25      6.46 o 
  -2   4   8        0.10        1.76      1.09 o 
  -1   4   8       53.95       44.53      2.84 o 
   0   4   8        1.44        4.19      1.03 o 
   1   4   8       54.57       55.51      2.11 o 
   2   4   8      300.31      299.53      5.63 o 
   3   4   8      140.86      132.56      3.96 o 
   4   4   8      110.15      108.42      4.20 o 
   5   4   8        0.11        0.34      1.42 o 
   6   4   8        3.26        4.48      1.81 o 
   7   4   8        1.18       -0.37      3.66 o 
  -8   5   8       10.91       10.88      4.78 o 
  -7   5   8        1.12        3.18      2.32 o 
  -6   5   8       16.27       26.89      3.02 o 
  -5   5   8       20.30       24.03      2.77 o 
  -4   5   8       25.68       28.04      2.67 o 
  -3   5   8      130.68      137.29      4.73 o 
  -2   5   8       12.11        9.86      1.62 o 
  -1   5   8       35.86       37.17      2.70 o 
   0   5   8      344.33      329.43      5.50 o 
   1   5   8       21.36       24.18      1.88 o 
   2   5   8        6.02        5.89      1.31 o 
   3   5   8       12.90       15.77      1.90 o 
   4   5   8       96.06       85.62      3.99 o 
   5   5   8       75.95       75.18      4.13 o 
   6   5   8        2.00        2.40      2.78 o 
   7   5   8        2.11        1.97      6.90 o 
  -8   6   8        0.71        3.79      2.99 o 
  -7   6   8       98.74       90.52      6.29 o 
  -6   6   8       60.89       62.93      4.31 o 
  -5   6   8       72.43       77.73      4.35 o 
  -4   6   8       12.96       10.72      2.02 o 
  -3   6   8       54.96       47.29      3.16 o 
  -2   6   8       37.33       43.30      2.99 o 
  -1   6   8       17.04       15.11      1.59 o 
   0   6   8      102.98      108.81      3.87 o 
   1   6   8      115.92      118.16      4.01 o 
   2   6   8       39.00       45.90      2.61 o 
   3   6   8      187.37      186.95      5.87 o 
   4   6   8      102.40       97.42      5.18 o 
   5   6   8        0.00        3.31      1.95 o 
   6   6   8        0.03        3.35      2.24 o 
  -7   7   8       10.61       12.26      2.89 o 
  -6   7   8       26.48       31.69      3.43 o 
  -5   7   8       46.82       50.34      3.76 o 
  -4   7   8       68.56       69.14      3.92 o 
  -3   7   8      418.91      407.58      9.29 o 
  -2   7   8       31.84       31.43      2.26 o 
  -1   7   8      168.29      168.21      7.91 o 
   0   7   8      487.75      491.72     17.08 o 
   1   7   8      947.26      903.00     12.53 o 
   2   7   8        2.24        3.02      1.92 o 
   3   7   8      241.78      247.66      6.90 o 
   4   7   8        5.30        5.71      2.10 o 
   5   7   8        1.34        5.50      2.29 o 
   6   7   8        0.02       -2.13      2.31 o 
  -7   8   8       68.28       64.90      5.91 o 
  -6   8   8        1.42       -1.53      2.33 o 
  -5   8   8        7.84        8.99      2.88 o 
  -4   8   8       34.28       41.52      4.35 o 
  -3   8   8       82.01       63.80      3.87 o 
  -2   8   8      124.39      126.21      4.52 o 
  -1   8   8        9.95        9.18      1.79 o 
   0   8   8       23.76       27.93      2.70 o 
   1   8   8      482.38      462.89      8.72 o 
   2   8   8       34.62       39.39      5.47 o 
   3   8   8        8.82        7.96      2.57 o 
   4   8   8        4.60        3.32      1.97 o 
   5   8   8        6.47        4.30      2.45 o 
   6   8   8        0.00        7.96      2.85 o 
  -7   9   8        1.86        7.10      5.17 o 
  -6   9   8       20.34       25.89      6.34 o 
  -5   9   8       35.80       35.24      4.41 o 
  -4   9   8        4.05        6.40      2.47 o 
  -3   9   8       19.28       25.39      2.81 o 
  -2   9   8        1.96        0.54      1.53 o 
  -1   9   8       54.80       52.66      3.57 o 
   0   9   8      193.42      190.94      5.68 o 
   1   9   8        8.42       11.38      2.16 o 
   2   9   8      101.68      100.44      6.28 o 
   3   9   8        0.80       -0.96      1.97 o 
   4   9   8       38.57       40.35      4.79 o 
   5   9   8       49.68       55.03      4.79 o 
  -6  10   8        0.65        5.79      2.82 o 
  -5  10   8       14.78       13.15      2.77 o 
  -4  10   8        3.51        5.79      2.60 o 
  -3  10   8        0.39        3.70      7.49 o 
  -2  10   8        1.74       -1.91      2.04 o 
  -1  10   8       21.54       21.93      2.64 o 
   0  10   8       67.51       68.80      4.92 o 
   1  10   8       21.10       23.84      2.75 o 
   2  10   8       17.66       13.22      3.11 o 
   3  10   8       29.96       21.48      4.64 o 
   4  10   8       18.23       30.32      4.52 o 
   5  10   8        7.71       16.33      3.84 o 
  -6  11   8        0.18        1.20      3.21 o 
  -5  11   8       40.00       36.77      5.81 o 
  -4  11   8        0.55        1.81      2.47 o 
  -3  11   8        0.10       -1.43      1.98 o 
  -2  11   8        5.94        8.66      2.78 o 
  -1  11   8        0.05        0.68      2.21 o 
   0  11   8       12.53       13.97      3.26 o 
   1  11   8       38.32       36.26      4.20 o 
   2  11   8        0.23       -3.29      3.29 o 
   3  11   8       21.37       20.98      5.95 o 
   4  11   8        1.65       -0.21      2.61 o 
  -5  12   8       33.40       36.13      4.99 o 
  -4  12   8        0.33        3.63      6.29 o 
  -3  12   8       40.41       51.36      8.09 o 
  -2  12   8        2.27        5.32      2.92 o 
  -1  12   8       27.73       33.13      4.27 o 
   0  12   8        1.35        1.84      2.53 o 
   1  12   8       16.39        9.34      3.07 o 
   2  12   8        2.02        0.48      4.64 o 
   3  12   8        0.57       -0.43      4.52 o 
   4  12   8        6.25        6.54      6.05 o 
  -4  13   8        4.26        3.99      3.42 o 
  -3  13   8       13.57       22.09      4.00 o 
  -2  13   8       30.56       34.91      7.18 o 
  -1  13   8        4.11        5.07      2.80 o 
   0  13   8        7.29        5.49      3.08 o 
   1  13   8        2.58        2.35      4.33 o 
   2  13   8       14.83       14.70      6.30 o 
   3  13   8        3.45       -0.35      5.99 o 
  -3  14   8        0.41       -3.71      4.53 o 
  -2  14   8        1.03        1.25      2.93 o 
  -1  14   8        1.81        1.26      3.70 o 
   0  14   8        0.67        3.21      3.22 o 
   1  14   8       18.06       35.82      7.69 o 
   2  14   8        0.03       -5.56      5.56 o 
  -1  15   8        8.50        7.06      4.21 o 
   0  15   8       16.69       22.08      4.70 o 
  -8   1   9       12.82        8.46      3.32 o 
  -7   1   9        6.89        8.76      2.89 o 
  -6   1   9       57.28       51.66      7.51 o 
  -5   1   9        5.18        4.53      1.99 o 
  -4   1   9       86.64       85.34      5.93 o 
  -3   1   9      114.91      106.19      7.28 o 
  -2   1   9        3.47        2.79      1.67 o 
  -1   1   9      176.96      176.43      4.66 o 
   0   1   9       13.35       12.63      1.81 o 
   1   1   9       25.50       30.87      2.75 o 
   2   1   9        0.29        1.79      1.10 o 
   3   1   9        0.83        4.22      1.45 o 
   4   1   9        4.99        4.55      1.84 o 
   5   1   9       48.94       59.68      3.85 o 
   6   1   9       15.52       14.85      2.76 o 
   7   1   9        1.65        3.29      4.55 o 
  -8   2   9        0.02       -0.47      2.67 o 
  -7   2   9        7.44        8.99      2.64 o 
  -6   2   9        0.85        0.83      1.90 o 
  -5   2   9      180.97      179.64      7.01 o 
  -4   2   9      180.07      164.73      8.68 o 
  -3   2   9      328.24      310.78      8.55 o 
  -2   2   9      170.43      182.08      8.26 o 
  -1   2   9       83.02       72.88      3.36 o 
   0   2   9       20.11       21.30      2.28 o 
   1   2   9       71.25       78.24      3.05 o 
   2   2   9       34.27       36.75      2.48 o 
   3   2   9       31.92       29.53      2.42 o 
   4   2   9       43.85       49.02      5.54 o 
   5   2   9        3.89        5.82      1.81 o 
   6   2   9        0.48        0.85      2.27 o 
  -8   3   9        9.59       16.65      3.83 o 
  -7   3   9       34.90       33.53      5.43 o 
  -6   3   9      140.69      121.34      6.43 o 
  -5   3   9       14.26       13.58      2.79 o 
  -4   3   9       81.40       82.25      6.32 o 
  -3   3   9      301.09      283.66      6.48 o 
  -2   3   9      157.13      146.30      6.74 o 
  -1   3   9      421.94      428.36      7.97 o 
   0   3   9      183.86      169.14      4.89 o 
   1   3   9      188.87      172.22      5.02 o 
   2   3   9      136.91      123.44      4.35 o 
   3   3   9      111.96      103.44      3.99 o 
   4   3   9        0.43        2.59      1.48 o 
   5   3   9       31.64       34.68      3.10 o 
   6   3   9        0.17        2.40      1.97 o 
  -8   4   9        0.49        3.84      3.03 o 
  -7   4   9        0.00        0.37      2.03 o 
  -6   4   9        0.04        2.47      2.05 o 
  -5   4   9        2.43        6.03      2.18 o 
  -4   4   9       15.40       19.94      2.39 o 
  -3   4   9       16.70       16.41      2.17 o 
  -2   4   9      112.98      112.80      4.08 o 
  -1   4   9      164.06      149.47      4.61 o 
   0   4   9       68.23       70.92      2.78 o 
   1   4   9      283.87      283.24      6.63 o 
   2   4   9       13.84       10.24      1.57 o 
   3   4   9       54.57       50.05      3.05 o 
   4   4   9       77.22       83.90      4.09 o 
   5   4   9        2.77        1.90      1.51 o 
   6   4   9       13.08       14.11      2.48 o 
  -8   5   9       29.37       29.97      4.90 o 
  -7   5   9        0.89        1.07      2.23 o 
  -6   5   9       12.74       15.60      5.12 o 
  -5   5   9        5.69        8.54      2.04 o 
  -4   5   9        6.75        6.04      1.82 o 
  -3   5   9        1.97        3.20      1.43 o 
  -2   5   9       14.27       16.47      2.09 o 
  -1   5   9        1.31        3.43      1.32 o 
   0   5   9       10.04        7.94      1.35 o 
   1   5   9      703.91      640.62     11.82 o 
   2   5   9      363.82      334.28      7.46 o 
   3   5   9       17.94       14.24      1.96 o 
   4   5   9       10.54       12.67      1.96 o 
   5   5   9       37.74       48.77      4.29 o 
   6   5   9       32.72       29.76      4.00 o 
  -7   6   9       31.23       24.00      3.82 o 
  -6   6   9       25.02       30.54      3.95 o 
  -5   6   9       11.83       14.60      2.48 o 
  -4   6   9       21.20       17.75      2.45 o 
  -3   6   9        0.09        4.51      1.65 o 
  -2   6   9      127.56      135.10      9.00 o 
  -1   6   9      105.34      102.07      4.47 o 
   0   6   9       13.14       14.94      1.68 o 
   1   6   9       70.83       68.14      4.97 o 
   2   6   9       30.97       33.21      4.50 o 
   3   6   9        0.27        0.62      2.08 o 
   4   6   9        0.89        2.28      1.87 o 
   5   6   9        8.30        5.21      2.24 o 
   6   6   9       12.41       15.37      3.42 o 
  -7   7   9        4.53        5.55      3.19 o 
  -6   7   9       17.32       21.43      3.36 o 
  -5   7   9       34.50       32.32      3.26 o 
  -4   7   9       56.36       56.73      3.87 o 
  -3   7   9       75.14       58.70      3.70 o 
  -2   7   9       97.96       94.18      4.40 o 
  -1   7   9        8.61        6.44      1.74 o 
   0   7   9        4.39        5.61      1.77 o 
   1   7   9       22.36       16.87      3.10 o 
   2   7   9        0.03        0.63      1.86 o 
   3   7   9       19.08       16.97      3.26 o 
   4   7   9       43.63       42.29      5.76 o 
   5   7   9        0.90        1.36      2.99 o 
   6   7   9        5.27        7.04      3.11 o 
  -7   8   9       18.25       14.17      4.66 o 
  -6   8   9       18.28       19.16      3.97 o 
  -5   8   9        0.01       -2.30      4.38 o 
  -4   8   9       11.36        6.76      2.67 o 
  -3   8   9       25.90       31.82      3.11 o 
  -2   8   9       27.24       24.36      2.66 o 
  -1   8   9       34.36       40.58      3.29 o 
   0   8   9       42.69       42.62      3.33 o 
   1   8   9        0.24        1.21      2.07 o 
   2   8   9        8.40        8.40      2.66 o 
   3   8   9       47.45       40.37      4.58 o 
   4   8   9       85.89       75.56      7.71 o 
   5   8   9       10.47       14.46      3.70 o 
  -6   9   9        2.55        0.14      4.05 o 
  -5   9   9        6.34        6.37      4.89 o 
  -4   9   9        0.04        2.05      1.75 o 
  -3   9   9        0.39       -0.14      1.58 o 
  -2   9   9       13.18       14.69      2.28 o 
  -1   9   9        2.35        1.87      1.65 o 
   0   9   9        3.10        2.61      1.71 o 
   1   9   9        4.80        3.54      2.21 o 
   2   9   9        0.92        2.64      2.37 o 
   3   9   9        2.93        7.40      2.58 o 
   4   9   9       19.94       23.30      3.91 o 
   5   9   9       36.44       44.89      5.68 o 
  -6  10   9       12.26       21.37      4.37 o 
  -5  10   9       14.22       11.48      3.24 o 
  -4  10   9        1.94        3.21      5.99 o 
  -3  10   9       69.70       77.08      5.95 o 
  -2  10   9       22.21       23.21      2.94 o 
  -1  10   9       11.78       17.48      3.93 o 
   0  10   9       61.93       63.78      4.22 o 
   1  10   9       44.23       49.61      5.12 o 
   2  10   9        2.57        6.08      3.09 o 
   3  10   9       98.58      105.98      7.54 o 
   4  10   9       12.48       15.51      3.58 o 
  -5  11   9       66.49       80.91      6.78 o 
  -4  11   9       16.60       15.19      3.43 o 
  -3  11   9       36.05       35.26      4.33 o 
  -2  11   9        5.67       10.82      2.91 o 
  -1  11   9        0.68        6.32      2.67 o 
   0  11   9       26.29       31.36      6.53 o 
   1  11   9        6.18       13.14      4.82 o 
   2  11   9       71.00       88.22     10.49 o 
   3  11   9       54.55       58.98      5.75 o 
   4  11   9        0.00        0.79      3.09 o 
  -5  12   9       32.52       32.01      5.17 o 
  -4  12   9        1.23        3.64      3.02 o 
  -3  12   9       12.07       20.46      5.71 o 
  -2  12   9       31.89       41.42      4.92 o 
  -1  12   9       30.30       41.47      8.63 o 
   0  12   9        2.81        1.91      3.19 o 
   1  12   9       36.94       35.00      7.63 o 
   2  12   9       15.52        8.68      5.24 o 
   3  12   9        1.78        0.55      4.83 o 
  -4  13   9        5.23        3.46      3.58 o 
  -3  13   9       19.10       20.82      4.41 o 
  -2  13   9       18.63       18.97      3.90 o 
  -1  13   9       17.28       21.23      4.09 o 
   0  13   9        0.69       -0.70      2.88 o 
   1  13   9        7.09        8.84      5.59 o 
   2  13   9       36.34       66.32     10.61 o 
  -2  14   9       59.38       68.46     10.16 o 
  -1  14   9       28.24       36.00      5.42 o 
   0  14   9        0.92        1.18      3.44 o 
   1  14   9        3.47        5.73      5.73 o 
  -8   0  10       12.94        9.52      5.66 o 
  -7   0  10       94.94      112.89     10.28 o 
  -6   0  10       19.45       17.77      4.40 o 
  -5   0  10        6.68        6.86      3.00 o 
  -4   0  10        7.55        9.44      3.56 o 
  -3   0  10      227.55      205.31     10.35 o 
  -2   0  10      174.51      156.54      8.75 o 
  -1   0  10       12.32        4.80      3.04 o 
   0   0  10      927.77      900.83     23.15 o 
   1   0  10      117.77      106.74      5.93 o 
   2   0  10        7.47        7.98      2.18 o 
   3   0  10      183.27      189.29      7.24 o 
   4   0  10       33.52       29.86      7.26 o 
   5   0  10        4.66        6.39      2.80 o 
   6   0  10        7.84        5.67      3.66 o 
  -8   1  10        0.60        6.46      3.48 o 
  -7   1  10        8.48       10.37      3.01 o 
  -6   1  10       36.80       45.50      4.68 o 
  -5   1  10        7.36       10.94      2.78 o 
  -4   1  10       10.60       11.56      4.28 o 
  -3   1  10       23.19       27.91      5.02 o 
  -2   1  10       15.43       17.37      2.71 o 
  -1   1  10      173.31      165.20      6.39 o 
   0   1  10        2.21        4.05      1.41 o 
   1   1  10       68.27       70.94      3.20 o 
   2   1  10        4.03       11.12      1.68 o 
   3   1  10       28.10       27.42      2.93 o 
   4   1  10        5.47        6.53      1.79 o 
   5   1  10        0.32       -0.50      1.77 o 
   6   1  10        0.46        0.06      2.11 o 
  -8   2  10       19.89       17.61      8.28 o 
  -7   2  10       37.12       35.33      4.69 o 
  -6   2  10        7.24        3.79      2.15 o 
  -5   2  10       35.94       34.12      4.15 o 
  -4   2  10       97.55       73.80      5.16 o 
  -3   2  10        2.88        1.23      1.72 o 
  -2   2  10        8.92        7.54      2.63 o 
  -1   2  10      104.46      105.17      6.59 o 
   0   2  10        0.80        1.95      1.28 o 
   1   2  10       85.57       77.64      5.45 o 
   2   2  10        1.20        0.99      1.18 o 
   3   2  10        0.48        1.94      1.43 o 
   4   2  10        0.79        2.70      1.56 o 
   5   2  10        7.57        4.34      1.76 o 
   6   2  10       45.74       51.05      4.12 o 
  -8   3  10        5.51        2.78      4.30 o 
  -7   3  10        5.51        5.85      2.75 o 
  -6   3  10        9.82        8.10      3.50 o 
  -5   3  10        5.60        7.61      2.45 o 
  -4   3  10      101.88       92.00      6.70 o 
  -3   3  10       37.16       30.21      3.56 o 
  -2   3  10       67.09       70.65      3.79 o 
  -1   3  10      153.59      149.87      5.91 o 
   0   3  10      239.82      213.54      5.80 o 
   1   3  10      160.04      162.82      8.22 o 
   2   3  10        0.56        1.56      1.55 o 
   3   3  10       86.62       74.55      3.74 o 
   4   3  10        2.19        1.33      1.47 o 
   5   3  10        3.26        2.84      2.45 o 
   6   3  10        7.22       11.51      2.69 o 
  -7   4  10       13.44       13.38      5.58 o 
  -6   4  10       38.20       36.75      4.44 o 
  -5   4  10       16.30       14.41      2.92 o 
  -4   4  10       34.52       39.63      4.17 o 
  -3   4  10        1.26       -0.59      1.64 o 
  -2   4  10       11.22       11.16      1.86 o 
  -1   4  10        1.27        2.39      1.77 o 
   0   4  10      160.81      159.80      5.08 o 
   1   4  10      103.12      101.21      4.33 o 
   2   4  10        1.23        1.50      1.51 o 
   3   4  10       21.27       16.29      2.50 o 
   4   4  10        2.66       -1.04      1.44 o 
   5   4  10       11.37       12.85      2.17 o 
   6   4  10        5.94        6.27      2.61 o 
  -7   5  10       58.22       61.42      5.82 o 
  -6   5  10        3.66        1.63      2.70 o 
  -5   5  10       15.25        7.85      2.57 o 
  -4   5  10       14.72       10.50      2.59 o 
  -3   5  10        9.10       11.60      2.84 o 
  -2   5  10       10.84        9.36      1.96 o 
  -1   5  10       92.52      104.42      4.40 o 
   0   5  10      248.80      245.93      8.31 o 
   1   5  10       44.77       41.39      3.28 o 
   2   5  10       33.88       32.23      3.38 o 
   3   5  10       14.64       11.61      2.21 o 
   4   5  10        3.79        5.63      2.29 o 
   5   5  10        0.62        2.85      2.20 o 
   6   5  10        1.24        0.56      5.78 o 
  -7   6  10        3.97       10.02      3.18 o 
  -6   6  10        0.80       -0.30      1.98 o 
  -5   6  10       53.89       57.29      5.07 o 
  -4   6  10        0.26        0.19      1.88 o 
  -3   6  10       33.00       35.03      3.18 o 
  -2   6  10       67.72       67.27      4.01 o 
  -1   6  10      230.33      223.16      6.53 o 
   0   6  10       23.39       37.04      3.04 o 
   1   6  10       57.57       61.72      6.43 o 
   2   6  10       40.22       31.21      4.04 o 
   3   6  10       60.83       78.02      7.15 o 
   4   6  10       51.11       50.12      5.25 o 
  -7   7  10       23.25       24.52      5.28 o 
  -6   7  10       79.28       79.12      6.01 o 
  -5   7  10        0.55        0.69      2.18 o 
  -4   7  10      101.13      102.61      5.08 o 
  -3   7  10       76.72       82.94      5.97 o 
  -2   7  10       34.57       35.01      3.13 o 
  -1   7  10      230.99      225.56      6.27 o 
   0   7  10       92.79       95.78      4.40 o 
   1   7  10        1.62        1.12      2.11 o 
   2   7  10       96.23      101.85      6.58 o 
   3   7  10        3.31        2.59      2.63 o 
   4   7  10       22.86       24.37      3.97 o 
   5   7  10        2.54        2.62      3.11 o 
  -6   8  10        0.18       -0.77      3.18 o 
  -5   8  10       16.10       17.92      3.59 o 
  -4   8  10      111.68       96.33      6.53 o 
  -3   8  10        0.26        4.02      1.90 o 
  -2   8  10        8.96       13.40      2.43 o 
  -1   8  10        2.55        4.82      1.90 o 
   0   8  10       40.44       43.02      3.52 o 
   1   8  10      111.02      115.64     10.32 o 
   2   8  10        1.00        0.99      2.08 o 
   3   8  10       23.86       25.93      9.75 o 
   4   8  10       40.63       36.37      7.34 o 
   5   8  10        5.86        9.56      7.23 o 
  -5   9  10        2.91        1.91      2.47 o 
  -4   9  10        0.06       -0.59      1.84 o 
  -3   9  10        4.34        6.40      2.19 o 
  -2   9  10       12.63       12.97      2.50 o 
  -1   9  10      113.01      122.23      5.31 o 
   0   9  10      117.37      106.73      6.33 o 
   1   9  10       10.32       13.42      3.12 o 
   2   9  10       44.58       58.87      5.53 o 
   3   9  10        6.84        9.28      2.79 o 
   4   9  10        0.28        0.35      2.53 o 
  -5  10  10        3.28        3.64      2.96 o 
  -4  10  10        0.01        2.38      2.53 o 
  -3  10  10        3.76        8.53      4.44 o 
  -2  10  10       19.18       19.07      2.74 o 
  -1  10  10        1.44        2.67      1.92 o 
   0  10  10       15.94       23.27      3.48 o 
   1  10  10        0.16        0.94      2.19 o 
   2  10  10        0.38        0.09      2.20 o 
   3  10  10        1.96        4.33      2.58 o 
   4  10  10        5.77        3.71      3.02 o 
  -5  11  10       16.62       17.76      7.96 o 
  -4  11  10        0.30       -2.68      2.71 o 
  -3  11  10        5.20        9.66      3.05 o 
  -2  11  10        8.11       10.24      7.04 o 
  -1  11  10        1.43        1.42      2.48 o 
   0  11  10        1.13       -1.99      2.52 o 
   1  11  10        1.25        0.08      3.87 o 
   2  11  10        0.98        4.45      2.70 o 
   3  11  10       26.11       26.66      4.31 o 
  -4  12  10        8.52        7.16      7.62 o 
  -3  12  10        4.87       10.99      3.40 o 
  -2  12  10       47.96       53.75      6.14 o 
  -1  12  10       55.22       67.51      6.19 o 
   0  12  10        0.23       -0.03      2.84 o 
   1  12  10        0.02       -3.98      4.09 o 
   2  12  10        0.76        0.14      4.76 o 
  -3  13  10        3.74        6.60      3.99 o 
  -2  13  10        0.00        4.25      3.56 o 
  -1  13  10        2.25        6.81      3.55 o 
   0  13  10        0.66       -3.14      3.14 o 
   1  13  10        0.42       -2.24      5.43 o 
  -7   1  11        0.90        6.74      2.95 o 
  -6   1  11        0.82        2.39      2.31 o 
  -5   1  11        0.05        1.15      2.08 o 
  -4   1  11      341.66      307.25      9.60 o 
  -3   1  11       26.79       29.75      3.86 o 
  -2   1  11      199.36      196.34      7.54 o 
  -1   1  11      146.74      149.20      6.50 o 
   0   1  11      332.66      330.63      9.65 o 
   1   1  11        0.62        2.66      1.51 o 
   2   1  11      166.24      137.49      5.48 o 
   3   1  11       41.88       28.26      3.09 o 
   4   1  11        0.08       -1.34      1.62 o 
   5   1  11        0.23        3.66      2.29 o 
  -7   2  11        0.02       -0.25      2.39 o 
  -6   2  11        1.80        1.96      2.30 o 
  -5   2  11        2.41        1.21      2.05 o 
  -4   2  11        0.09       -0.87      1.95 o 
  -3   2  11      147.09      141.76      6.54 o 
  -2   2  11       62.75       68.75      5.28 o 
  -1   2  11        3.36        3.26      2.00 o 
   0   2  11       31.59       41.82      3.28 o 
   1   2  11       57.68       58.16      3.83 o 
   2   2  11        0.29        0.84      1.61 o 
   3   2  11       12.94       17.32      2.52 o 
   4   2  11       35.61       39.65      3.30 o 
   5   2  11        0.78        4.45      3.43 o 
  -7   3  11       22.32       20.59      4.64 o 
  -6   3  11        4.66        7.37      2.70 o 
  -5   3  11        4.77        4.18      2.51 o 
  -4   3  11       16.51       15.11      2.93 o 
  -3   3  11       31.94       30.18      3.77 o 
  -2   3  11        0.50        0.31      2.68 o 
  -1   3  11       35.23       29.36      3.71 o 
   0   3  11       79.17       82.25      5.23 o 
   1   3  11       37.40       37.93      3.31 o 
   2   3  11       36.97       39.93      3.48 o 
   3   3  11        8.78       10.93      2.15 o 
   4   3  11       71.81       68.03      4.84 o 
   5   3  11       15.73       19.08      3.35 o 
  -7   4  11        6.41        5.35      4.49 o 
  -6   4  11       29.62       31.41      4.25 o 
  -5   4  11        0.02        1.34      2.14 o 
  -4   4  11        0.00       -1.53      1.95 o 
  -3   4  11       42.90       54.70      4.87 o 
  -2   4  11      154.57      164.75      6.86 o 
  -1   4  11       30.81       32.34      3.02 o 
   0   4  11      115.00      117.51      4.65 o 
   1   4  11       41.71       39.14      3.36 o 
   2   4  11       62.66       64.71      6.30 o 
   3   4  11       12.58       16.60      2.51 o 
   4   4  11        3.84        8.80      2.22 o 
   5   4  11       15.50       14.10      4.47 o 
  -7   5  11       11.42        5.93      3.23 o 
  -6   5  11        0.37       -1.93      3.56 o 
  -5   5  11        7.72        7.58      2.61 o 
  -4   5  11       29.22       32.27      4.14 o 
  -3   5  11       65.08       57.32      5.03 o 
  -2   5  11       44.90       41.70      3.52 o 
  -1   5  11        4.75        4.78      1.41 o 
   0   5  11        0.19       -0.30      1.43 o 
   1   5  11      103.39      117.51      5.31 o 
   2   5  11        2.62        5.23      1.85 o 
   3   5  11       14.97       16.99      3.76 o 
   4   5  11        8.32        8.76      2.96 o 
   5   5  11       36.59       51.45      6.60 o 
  -6   6  11       14.70       21.65      5.87 o 
  -5   6  11        0.09        1.25      2.20 o 
  -4   6  11        5.52        1.82      2.14 o 
  -3   6  11        7.08        9.71      2.17 o 
  -2   6  11       25.31       20.43      2.81 o 
  -1   6  11       31.04       30.73      2.57 o 
   0   6  11       16.59       14.57      7.09 o 
   1   6  11       10.83       11.16      2.93 o 
   2   6  11       11.37       23.03      3.78 o 
   3   6  11       16.24       18.32      3.80 o 
   4   6  11        0.73        0.34      3.41 o 
   5   6  11       19.28       31.16      5.66 o 
  -6   7  11        0.01       -2.94      2.94 o 
  -5   7  11       13.78       12.90      4.43 o 
  -4   7  11        0.23        5.46      3.47 o 
  -3   7  11        2.52        2.55      2.34 o 
  -2   7  11        0.39        0.46      1.95 o 
  -1   7  11       40.10       41.97      3.56 o 
   0   7  11       27.97       25.76      3.90 o 
   1   7  11        0.04        0.35      2.15 o 
   2   7  11        3.32        4.35      2.26 o 
   3   7  11        4.53        1.40      2.13 o 
   4   7  11        2.44        1.65      2.66 o 
  -6   8  11       14.11       11.99      4.34 o 
  -5   8  11       24.81       23.43      5.50 o 
  -4   8  11        3.51        7.50      4.06 o 
  -3   8  11        0.07        0.56      2.23 o 
  -2   8  11        0.92        1.14      1.85 o 
  -1   8  11       10.35       15.36      3.22 o 
   0   8  11       41.01       40.53      4.75 o 
   1   8  11        0.28        2.62      2.26 o 
   2   8  11        3.67        5.36      2.39 o 
   3   8  11       14.89       25.53      6.22 o 
   4   8  11        0.52        0.62      2.74 o 
  -5   9  11       10.01       10.83      4.05 o 
  -4   9  11        1.66        3.88      2.21 o 
  -3   9  11        1.14        3.63      2.04 o 
  -2   9  11        1.91        4.52      2.11 o 
  -1   9  11        1.10        7.31      2.18 o 
   0   9  11        0.69        3.18      3.33 o 
   1   9  11        1.02       -0.62      2.05 o 
   2   9  11        1.47        2.32      2.20 o 
   3   9  11        2.34        4.01      2.84 o 
  -5  10  11        0.74        0.68      3.04 o 
  -4  10  11        1.77       -0.75      2.64 o 
  -3  10  11       26.48       36.16      3.70 o 
  -2  10  11        1.02        0.81      1.84 o 
  -1  10  11       10.75       19.14      3.76 o 
   0  10  11        6.96        0.10      3.10 o 
   1  10  11        0.23        0.59      2.23 o 
   2  10  11       22.26       25.46      3.97 o 
   3  10  11        6.04       10.43      3.47 o 
  -4  11  11       55.42       63.39      8.22 o 
  -3  11  11       13.39       19.99      3.93 o 
  -2  11  11        0.51        3.64      3.23 o 
  -1  11  11        1.78       -1.19      3.73 o 
   0  11  11        0.02        1.47      4.40 o 
   1  11  11       20.81       27.63      7.67 o 
   2  11  11       33.01       42.44      5.30 o 
  -3  12  11       15.35       27.72      4.94 o 
  -2  12  11       22.36       17.69      5.99 o 
  -1  12  11        0.37        1.23      3.20 o 
   0  12  11       17.81       19.24      6.69 o 
   1  12  11        2.32        5.60      5.92 o 
  -7   0  12        9.36       16.96      5.98 o 
  -6   0  12       63.87       76.48      9.34 o 
  -5   0  12       71.80       60.59      8.14 o 
  -4   0  12       20.53       18.44      4.89 o 
  -3   0  12       55.33       43.15      6.74 o 
  -2   0  12      109.08      117.49      9.58 o 
  -1   0  12       19.98       13.63      3.94 o 
   0   0  12       22.31       27.04      5.18 o 
   1   0  12        7.03        7.20      3.42 o 
   2   0  12       11.58        9.05      3.91 o 
   3   0  12        4.66        5.01      3.39 o 
   4   0  12       26.32       26.28      4.09 o 
   5   0  12        0.26        5.27      7.00 o 
  -7   1  12        0.01       -0.76      3.13 o 
  -6   1  12       15.99       21.96      3.97 o 
  -5   1  12        0.32       -0.12      2.19 o 
  -4   1  12        8.96        7.05      2.41 o 
  -3   1  12        1.77        3.61      2.17 o 
  -2   1  12        5.03        0.71      2.03 o 
  -1   1  12       40.61       37.57      5.24 o 
   0   1  12       19.26       18.85      3.23 o 
   1   1  12        0.62        0.91      1.91 o 
   2   1  12        5.94        9.00      3.77 o 
   3   1  12        0.01        1.87      1.77 o 
   4   1  12        2.73        6.90      2.32 o 
   5   1  12        0.50        2.84      2.33 o 
  -7   2  12        2.33        0.15      3.29 o 
  -6   2  12        0.11        6.28      3.73 o 
  -5   2  12       49.22       53.38      5.25 o 
  -4   2  12        1.54        3.62      2.30 o 
  -3   2  12       27.44       29.68      3.95 o 
  -2   2  12       26.47       28.10      3.81 o 
  -1   2  12       65.91       73.69      5.63 o 
   0   2  12      152.37      140.52      6.51 o 
   1   2  12       25.07       24.49      3.61 o 
   2   2  12       42.71       35.04      3.49 o 
   3   2  12       34.10       37.03      3.66 o 
   4   2  12        0.27        2.42      2.20 o 
   5   2  12       23.25       35.78      4.21 o 
  -7   3  12        0.87       -0.33      3.55 o 
  -6   3  12        6.88        9.56      3.16 o 
  -5   3  12       11.72       12.85      3.14 o 
  -4   3  12        6.35        9.10      2.59 o 
  -3   3  12       93.43       90.55      6.18 o 
  -2   3  12      120.69      113.77      8.36 o 
  -1   3  12       36.40       42.80      4.53 o 
   0   3  12       24.68       32.24      5.59 o 
   1   3  12       13.64       15.67      2.54 o 
   2   3  12       66.73       61.45      4.41 o 
   3   3  12        9.29        6.49      2.64 o 
   4   3  12        5.48       10.13      2.60 o 
   5   3  12       16.84       18.22      4.45 o 
  -6   4  12       14.26       12.68      3.48 o 
  -5   4  12        6.38        8.81      4.89 o 
  -4   4  12       12.40        7.27      2.70 o 
  -3   4  12       14.09       12.38      2.89 o 
  -2   4  12       27.99       29.01      3.89 o 
  -1   4  12        2.01        4.40      2.29 o 
   0   4  12       12.49       18.30      2.95 o 
   1   4  12        6.95       10.04      2.24 o 
   2   4  12       33.24       39.17      3.60 o 
   3   4  12        4.08        4.73      2.02 o 
   4   4  12        1.64        3.01      2.10 o 
  -6   5  12        8.16       14.93      3.67 o 
  -5   5  12        0.58       -2.38      2.45 o 
  -4   5  12       16.06       18.12      3.38 o 
  -3   5  12        1.19        4.02      2.23 o 
  -2   5  12      121.80      135.66      6.87 o 
  -1   5  12       74.98       89.18      5.98 o 
   0   5  12       35.83       40.03      4.44 o 
   1   5  12        0.18       -1.16      1.58 o 
   2   5  12        0.73       -0.37      2.06 o 
   3   5  12       22.51       21.96      3.77 o 
   4   5  12        0.16        2.39      6.62 o 
  -6   6  12        8.11       17.84      3.76 o 
  -5   6  12       27.20       30.92      6.16 o 
  -4   6  12        3.74        0.55      3.08 o 
  -3   6  12        9.74        6.68      2.54 o 
  -2   6  12       25.64       24.82      3.63 o 
  -1   6  12       18.58       25.02      5.07 o 
   0   6  12        3.80        3.90      2.55 o 
   1   6  12       18.03       17.24      6.79 o 
   2   6  12       21.31       27.64      7.37 o 
   3   6  12       18.97       20.04      3.62 o 
   4   6  12        0.00       -2.01      2.76 o 
  -6   7  12        1.87       -0.14      4.22 o 
  -5   7  12        2.90        7.49      3.88 o 
  -4   7  12        4.42        8.78      4.15 o 
  -3   7  12        0.07       -1.65      2.52 o 
  -2   7  12      110.66       97.33      5.07 o 
  -1   7  12       88.93       98.69      6.85 o 
   0   7  12        2.63        0.85      3.86 o 
   1   7  12       12.62       18.00      4.61 o 
   2   7  12       50.38       63.61      5.93 o 
   3   7  12       21.71       25.76      4.09 o 
  -5   8  12       23.89       18.71      5.29 o 
  -4   8  12        0.82        0.99      3.04 o 
  -3   8  12       13.40       14.25      3.53 o 
  -2   8  12        3.96        9.76      2.44 o 
  -1   8  12        1.04        5.01      2.53 o 
   0   8  12       31.30       42.96      5.00 o 
   1   8  12        2.24        4.27      2.53 o 
   2   8  12       41.30       56.48      5.64 o 
   3   8  12       16.36       18.44      3.98 o 
  -4   9  12        2.77        4.36      3.70 o 
  -3   9  12       10.63       10.18      2.44 o 
  -2   9  12       23.13       31.53      3.42 o 
  -1   9  12       98.82      113.23      7.43 o 
   0   9  12        1.07       -1.01      2.67 o 
   1   9  12       18.49       25.47      4.13 o 
   2   9  12        2.79        0.88      2.58 o 
  -4  10  12       11.28        6.57      5.49 o 
  -3  10  12       13.33       14.79      2.75 o 
  -2  10  12        0.44        1.51      2.03 o 
  -1  10  12       27.45       32.35      4.55 o 
   0  10  12       20.73       20.68      7.16 o 
   1  10  12       14.04       15.68      3.52 o 
   2  10  12        3.79        4.86      3.87 o 
  -3  11  12        0.39        0.71      3.52 o 
  -2  11  12       14.17       12.66      3.74 o 
  -1  11  12        0.16       -4.10      4.57 o 
   0  11  12        1.91        0.83      5.06 o 
   1  11  12        0.07       -2.68      2.68 o 
  -6   1  13        0.41       -3.25      4.43 o 
  -5   1  13        0.82        4.41      2.93 o 
  -4   1  13        0.55       -0.17      5.33 o 
  -3   1  13       39.32       45.70      5.02 o 
  -2   1  13        1.01        2.42      2.29 o 
  -1   1  13       69.23       65.57      5.72 o 
   0   1  13       27.80       21.34      3.69 o 
   1   1  13        8.52        8.01      2.72 o 
   2   1  13        0.67       -0.40      2.33 o 
   3   1  13        0.05       -0.03      2.44 o 
   4   1  13        0.06        0.07      2.98 o 
  -6   2  13        0.43       -2.07      4.60 o 
  -5   2  13        0.14       12.66     11.04 o 
  -4   2  13       16.33       21.36      7.43 o 
  -3   2  13       93.82       97.16      9.59 o 
  -2   2  13        1.50        5.04      4.52 o 
  -1   2  13       25.90       21.82      3.62 o 
   0   2  13       15.50       24.72      5.08 o 
   1   2  13       45.07       42.46      4.65 o 
   2   2  13       12.60       21.92      3.67 o 
   3   2  13       67.00       60.11      5.73 o 
   4   2  13        1.34        5.16      2.51 o 
  -6   3  13       14.68        9.97      5.27 o 
  -5   3  13       36.71       29.08      4.40 o 
  -4   3  13       25.63       30.75      4.22 o 
  -3   3  13       59.47       58.45      5.64 o 
  -2   3  13       30.80       44.53      4.87 o 
  -1   3  13       56.25       60.92      8.99 o 
   0   3  13        0.54        0.70      3.40 o 
   1   3  13       25.58       26.89      3.89 o 
   2   3  13       27.25       30.62      4.27 o 
   3   3  13        5.75        9.90      2.54 o 
   4   3  13       27.14       29.72      3.88 o 
  -6   4  13        0.11        2.60      3.36 o 
  -5   4  13        6.21        7.73      2.92 o 
  -4   4  13        3.77        4.71      2.38 o 
  -3   4  13       49.01       44.29      4.97 o 
  -2   4  13       32.93       36.19     10.38 o 
  -1   4  13        0.25        0.99      2.56 o 
   0   4  13        4.03        5.63      2.44 o 
   1   4  13        0.00        1.61      2.11 o 
   2   4  13       22.74       38.59      3.85 o 
   3   4  13        1.75        1.88      2.06 o 
   4   4  13        0.73        1.34      3.10 o 
  -5   5  13        0.73        0.26      2.42 o 
  -4   5  13       27.37       34.81      4.53 o 
  -3   5  13       35.20       27.12      3.94 o 
  -2   5  13       69.88       60.92      5.76 o 
  -1   5  13        1.94        4.91      2.58 o 
   0   5  13        7.39       12.16      2.95 o 
   1   5  13        0.57        1.53      2.24 o 
   2   5  13       52.58       65.14      6.29 o 
   3   5  13       47.12       60.69      5.94 o 
  -5   6  13        1.08        0.80      2.49 o 
  -4   6  13        3.66        1.96      3.62 o 
  -3   6  13        1.12        0.85      2.98 o 
  -2   6  13        0.58        0.91      2.86 o 
  -1   6  13        7.02        5.28      3.37 o 
   0   6  13       24.19       23.74      4.19 o 
   1   6  13        1.70        3.38      2.36 o 
   2   6  13        1.62        4.42      2.56 o 
   3   6  13        1.89        3.35      6.34 o 
  -5   7  13        1.88        7.84      4.48 o 
  -4   7  13        0.44        2.93      3.26 o 
  -3   7  13        6.02       11.11      3.88 o 
  -2   7  13        0.01        5.99      3.26 o 
  -1   7  13        7.25        9.54      3.95 o 
   0   7  13        0.72       -0.53      2.05 o 
   1   7  13        0.41        1.02      2.23 o 
   2   7  13       38.06       50.70      5.64 o 
  -4   8  13        1.04        6.17      2.93 o 
  -3   8  13       19.22       16.53      3.34 o 
  -2   8  13       42.40       39.94      6.41 o 
  -1   8  13       18.32       23.54      8.66 o 
   0   8  13        2.12        8.01      4.37 o 
   1   8  13        2.38        8.81      3.05 o 
   2   8  13        1.07        4.66      3.15 o 
  -3   9  13       16.35       17.86      4.11 o 
  -2   9  13        1.97        8.45      3.23 o 
  -1   9  13        0.79        6.74      3.19 o 
   0   9  13       16.03       17.03      4.93 o 
   1   9  13        0.25        4.72      2.94 o 
  -2  10  13        1.65        5.04      4.50 o 
  -1  10  13        1.59       -0.21      2.58 o 
   0  10  13        0.81        7.34      3.59 o 
  -5   0  14        4.56       -0.21      4.75 o 
  -4   0  14        1.20        1.39      3.78 o 
  -3   0  14        0.95        1.75      3.47 o 
  -2   0  14        0.21        0.52      3.11 o 
  -1   0  14       20.99       16.71      4.85 o 
   0   0  14        0.48        5.74      3.53 o 
   1   0  14        7.34        2.73      3.66 o 
   2   0  14        1.82       -0.78      3.73 o 
   3   0  14        0.13       -0.66      4.06 o 
  -5   1  14        0.24       -3.02      3.02 o 
  -4   1  14        0.96       -1.41      3.59 o 
  -3   1  14        0.67        6.72      4.72 o 
  -2   1  14        9.15       13.53      3.20 o 
  -1   1  14       60.80       52.20      5.34 o 
   0   1  14        1.29        1.80      2.50 o 
   1   1  14       20.32       21.29      4.05 o 
   2   1  14        1.51        2.09      2.76 o 
   3   1  14        1.27       -1.55      2.89 o 
  -5   2  14       59.01       61.69      6.59 o 
  -4   2  14        3.02        1.81      2.76 o 
  -3   2  14        2.34        2.05      3.63 o 
  -2   2  14        3.85        0.08      3.37 o 
  -1   2  14        2.32        3.01      2.56 o 
   0   2  14        3.56        2.75      2.53 o 
   1   2  14       10.09        7.71      3.04 o 
   2   2  14        1.11        6.42      5.02 o 
   3   2  14        1.75        8.02      3.39 o 
  -5   3  14       12.07       17.94      4.19 o 
  -4   3  14        2.05        0.90      2.61 o 
  -3   3  14        6.16       10.67      2.89 o 
  -2   3  14        0.01       -1.59      2.15 o 
  -1   3  14       30.03       43.00      4.99 o 
   0   3  14       12.90       16.17      3.45 o 
   1   3  14        7.90        4.61      2.87 o 
   2   3  14       37.55       50.83      6.85 o 
   3   3  14        0.92        2.22      3.06 o 
  -5   4  14        5.99        8.57      3.56 o 
  -4   4  14       13.55       12.95      3.39 o 
  -3   4  14        1.93        0.61      2.31 o 
  -2   4  14       27.82       24.74      4.02 o 
  -1   4  14       28.15       25.92      4.06 o 
   0   4  14        0.45        0.63      2.43 o 
   1   4  14        0.02       -0.85      2.02 o 
   2   4  14       22.16       22.72      3.88 o 
  -4   5  14        7.84        5.60      4.10 o 
  -3   5  14        4.44        1.78      2.67 o 
  -2   5  14       44.43       47.06      5.36 o 
  -1   5  14       16.22       19.05      3.66 o 
   0   5  14        4.49        5.84      3.44 o 
   1   5  14        5.91        8.86      3.92 o 
   2   5  14        0.50        0.17      3.67 o 
  -4   6  14        0.09        0.13      3.88 o 
  -3   6  14       19.56       21.06      5.80 o 
  -2   6  14        7.09        9.68      3.96 o 
  -1   6  14       21.33       17.39      4.85 o 
   0   6  14        0.63       -2.94      2.97 o 
   1   6  14        4.94        8.91      4.40 o 
   2   6  14        1.76       -0.40      3.07 o 
  -3   7  14       57.05       53.93      8.40 o 
  -2   7  14       67.44       78.31      9.49 o 
  -1   7  14       20.96       26.02      6.02 o 
   0   7  14        0.70        5.49      3.75 o 
   1   7  14       32.72       55.40      5.84 o 
  -2   8  14        9.12        2.58      4.17 o 
  -1   8  14        2.63       -0.42      3.63 o 
   0   8  14       36.85       43.51      7.65 o 
  -4   1  15        7.59        7.43      3.76 o 
  -3   1  15        0.47        1.96      3.09 o 
  -2   1  15        1.45       -0.59      3.07 o 
  -1   1  15        3.00        1.78      2.67 o 
   0   1  15        1.29        1.88      5.73 o 
   1   1  15       19.69       24.22      7.12 o 
   2   1  15        7.77        8.21      3.90 o 
  -4   2  15       11.77       12.19      6.38 o 
  -3   2  15       12.39       12.19      3.76 o 
  -2   2  15        0.77       -0.63      2.69 o 
  -1   2  15        8.77        9.81      3.35 o 
   0   2  15        0.26        4.70      2.82 o 
   1   2  15        1.82        2.46      2.94 o 
   2   2  15        6.55        7.06      3.75 o 
  -4   3  15        2.11        6.49      3.52 o 
  -3   3  15        0.04       -2.70      2.70 o 
  -2   3  15       15.04       24.11      5.97 o 
  -1   3  15        1.36        0.51      2.81 o 
   0   3  15        1.98        4.47      3.13 o 
   1   3  15        5.82        9.24      3.64 o 
  -3   4  15        0.01        1.76      4.55 o 
  -2   4  15        1.78        0.50      2.87 o 
  -1   4  15       21.26       24.61      4.27 o 
   0   4  15       11.55       13.24      3.44 o 
   1   4  15        2.25        3.92      3.18 o 
  -3   5  15        5.95        3.45      4.33 o 
  -2   5  15        2.31        6.46      4.37 o 
  -1   5  15       26.07       25.24      6.22 o 
   0   5  15        1.07        1.44      4.36 o 
  -2   6  15       16.82        6.75      5.07 o 
  -1   6  15       19.03       17.38      5.39 o 
  -2   0  16        3.05        8.40      6.05 o 
  -1   0  16        5.40       13.23      5.52 o 
  -2   1  16        2.48        5.75      4.01 o 
  -1   1  16        0.23        8.04      3.58 o 
  -2   2  16        0.00        3.17      3.73 o 
  -1   2  16        0.66        0.10      3.28 o 
                                                 
