# Supplementary material for: Crystal structure of meso-3,3′-(1,4-phenyl­ene)bis­(2-phenyl-2,3,5,6-tetra­hydro-4H-1,3-thia­zin-4-one)
Source: Acta Crystallogr E Crystallogr Commun. 2018 Sep 28;74(Pt 10):1497–9. doi: 10.1107/S2056989018013397 (PMC6176446; doi:10.1107/S2056989018013397)
Supplement: Supplementary file 3 [file e-74-01497-Isup3.mol]

Scheme 1.mol
  ChemDraw08311811572D

 32 36  0  0  1  0  0  0  0  0999 V2000
    0.8288    1.5007    0.0000 C   0  0  0  0  0  0  0  0  0  0  0  0
    1.7141    0.0326    0.0000 C   0  0  0  0  0  0  0  0  0  0  0  0
   -0.8853    1.4681    0.0000 C   0  0  0  0  0  0  0  0  0  0  0  0
    0.8852   -1.4681    0.0000 C   0  0  0  0  0  0  0  0  0  0  0  0
   -1.7141   -0.0326    0.0000 C   0  0  0  0  0  0  0  0  0  0  0  0
   -0.8288   -1.5007    0.0000 C   0  0  0  0  0  0  0  0  0  0  0  0
    3.4281    0.0652    0.0000 N   0  0  0  0  0  0  0  0  0  0  0  0
    4.2569    1.5658    0.0000 C   0  0  0  0  0  0  0  0  0  0  0  0
    4.3134   -1.4030    0.0000 C   0  0  0  0  0  0  0  0  0  0  0  0
    5.9711    1.5983    0.0000 C   0  0  0  0  0  0  0  0  0  0  0  0
    6.0274   -1.3705    0.0000 S   0  0  0  0  0  0  0  0  0  0  0  0
    6.8562    0.1302    0.0000 C   0  0  0  0  0  0  0  0  0  0  0  0
   -3.4281   -0.0652    0.0000 N   0  0  0  0  0  0  0  0  0  0  0  0
   -4.2569   -1.5659    0.0000 C   0  0  0  0  0  0  0  0  0  0  0  0
   -4.3134    1.4030    0.0000 C   0  0  0  0  0  0  0  0  0  0  0  0
   -5.9710   -1.5984    0.0000 C   0  0  0  0  0  0  0  0  0  0  0  0
   -6.0274    1.3704    0.0000 S   0  0  0  0  0  0  0  0  0  0  0  0
   -6.8562   -0.1303    0.0000 C   0  0  0  0  0  0  0  0  0  0  0  0
   -3.3717   -3.0340    0.0000 O   0  0  0  0  0  0  0  0  0  0  0  0
    3.3718    3.0340    0.0000 O   0  0  0  0  0  0  0  0  0  0  0  0
   -3.4846    2.9037    0.0000 C   0  0  0  0  0  0  0  0  0  0  0  0
   -4.3699    4.3718    0.0000 C   0  0  0  0  0  0  0  0  0  0  0  0
   -1.7705    2.9363    0.0000 C   0  0  0  0  0  0  0  0  0  0  0  0
   -3.5410    5.8725    0.0000 C   0  0  0  0  0  0  0  0  0  0  0  0
   -0.9417    4.4370    0.0000 C   0  0  0  0  0  0  0  0  0  0  0  0
   -1.8270    5.9051    0.0000 C   0  0  0  0  0  0  0  0  0  0  0  0
    3.4846   -2.9037    0.0000 C   0  0  0  0  0  0  0  0  0  0  0  0
    4.3698   -4.3718    0.0000 C   0  0  0  0  0  0  0  0  0  0  0  0
    1.7704   -2.9363    0.0000 C   0  0  0  0  0  0  0  0  0  0  0  0
    3.5408   -5.8726    0.0000 C   0  0  0  0  0  0  0  0  0  0  0  0
    0.9416   -4.4370    0.0000 C   0  0  0  0  0  0  0  0  0  0  0  0
    1.8268   -5.9051    0.0000 C   0  0  0  0  0  0  0  0  0  0  0  0
  2  1  1  0      
  3  1  2  0      
  4  2  2  0      
  5  3  1  0      
  6  4  1  0      
  6  5  2  0      
  8  7  1  0      
  9  7  1  0      
 10  8  1  0      
 11  9  1  0      
 12 10  1  0      
 12 11  1  0      
  2  7  1  0      
 14 13  1  0      
 15 13  1  0      
 16 14  1  0      
 17 15  1  0      
 18 16  1  0      
 18 17  1  0      
  5 13  1  0      
 14 19  2  0      
  8 20  2  0      
 22 21  1  0      
 23 21  2  0      
 24 22  2  0      
 25 23  1  0      
 26 24  1  0      
 26 25  2  0      
 15 21  1  6      
 28 27  1  0      
 29 27  2  0      
 30 28  2  0      
 31 29  1  0      
 32 30  1  0      
 32 31  2  0      
  9 27  1  1      
M  END
